# Supplementary material for: Discharge domains regulation and dynamic processes of direct-current triboelectric nanogenerator
Source: Nat Commun. 2023 Jun 3;14:3218. doi: 10.1038/s41467-023-38815-9 (PMC10239477; doi:10.1038/s41467-023-38815-9)
Supplement: Supplementary file 3 — Source Data [file 41467_2023_38815_MOESM3_ESM.zip]

Archive with 15 entries (15 files):
- Source Data/Source Data Fig. 2.xlsx
- Source Data/Source Data Fig. 3.xlsx
- Source Data/Source Data Fig. 4.xlsx
- Source Data/Source Data Fig. 5.xlsx
- Source Data/Source Data Fig. 6.xlsx
- Source Data/Source Data Fig. S1.xlsx
- Source Data/Source Data Fig. S10.xlsx
- Source Data/Source Data Fig. S13.xlsx
- Source Data/Source Data Fig. S2.xlsx
- Source Data/Source Data Fig. S3.xlsx
- Source Data/Source Data Fig. S5.xlsx
- Source Data/Source Data Fig. S6.xlsx
- Source Data/Source Data Fig. S7.xlsx
- Source Data/Source Data Fig. S8.xlsx
- Source Data/Source Data Fig. S9.xlsx
