# Supplementary material for: Discharge domains regulation and dynamic processes of direct-current triboelectric nanogenerator
Source: Nat Commun. 2023 Jun 3;14:3218. doi: 10.1038/s41467-023-38815-9 (PMC10239477; doi:10.1038/s41467-023-38815-9)
Supplement: Supplementary file 3 — Source Data [file 41467_2023_38815_MOESM3_ESM.zip › Source Data/Source Data Fig. 2.xlsx]

## Sheet: 2a
v = 1 mm s^(-1)		v = 5 mm s^(-2)		v = 10 mm s^(-3)		v = 25 mm s^(-4)		v = 50 mm s^(-5)		v = 75 mm s^(-6)
Times (s)	Current (nA)	Times (s)	Current (nA)	Times (s)	Current (nA)	Times (s)	Current (nA)	Times (s)	Current (nA)	Times (s)	Current (nA)
0	0	0.25	5.34049	0.5	5.97179	0.75	43.864	1	82.938	1.25	132.859
0.002	0	0.252	0	0.502	5.74577	0.752	111.524	1.002	91.0001	1.252	111.765
0.004	0	0.254	0	0.504	30.3438	0.754	33.2683	1.004	89.5122	1.254	152.191
0.006	0	0.256	11.4605	0.506	20.7498	0.756	55.0386	1.006	75.6743	1.256	123.188
0.008	0	0.258	0	0.508	37.2128	0.758	44.5099	1.008	109.524	1.258	162.862
0.01	0	0.26	0	0.51	14.2682	0.76	59.7961	1.01	142.258	1.26	153.427
0.012	0	0.262	0	0.512	9.31827	0.762	10.3142	1.012	109.621	1.262	115.558
0.014	0	0.264	35.1385	0.514	13.5066	0.764	79.0905	1.014	84.3496	1.264	132.032
0.016	0	0.266	0	0.516	13.3969	0.766	16.848	1.016	90.5968	1.266	177.982
0.018	0	0.268	0	0.518	3.77959	0.768	87.4123	1.018	91.5283	1.268	127.37
0.02	0	0.27	0	0.52	53.8488	0.77	39.0938	1.02	78.0378	1.27	163.62
0.022	0	0.272	5.89776	0.522	18.1526	0.772	45.1518	1.022	91.4309	1.272	129.287
0.024	0	0.274	10.5767	0.524	28.4335	0.774	35.7291	1.024	64.1257	1.274	105.174
0.026	0	0.276	15.5812	0.526	6.36402	0.776	41.0797	1.026	101.66	1.276	148.934
0.028	0	0.278	12.5664	0.528	14.7397	0.778	53.6379	1.028	85.3045	1.278	142.51
0.03	0	0.28	25.8852	0.53	3.99256	0.78	24.6375	1.03	97.3182	1.28	136.679
0.032	0	0.282	7.00378	0.532	11.2683	0.782	64.7439	1.032	110.607	1.282	118.802
0.034	0	0.284	4.68898	0.534	18.6404	0.784	51.8133	1.034	83.2386	1.284	129.508
0.036	0	0.286	0	0.536	9.38125	0.786	41.5829	1.036	74.8757	1.286	180.029
0.038	0	0.288	19.0087	0.538	43.5183	0.788	46.4502	1.038	117.805	1.288	142.222
0.04	0	0.29	20.3053	0.54	17.5637	0.79	42.1976	1.04	75.964	1.29	137.885
0.042	0	0.292	0	0.542	7.0567	0.792	54.9378	1.042	118.358	1.292	189.961
0.044	0	0.294	11.4185	0.544	23.3264	0.794	46.8385	1.044	155.108	1.294	144.57
0.046	0	0.296	7.90252	0.546	22.2129	0.796	57.636	1.046	63.8259	1.296	114.918
0.048	0	0.298	12.6609	0.548	117.37	0.798	28.0894	1.048	126.625	1.298	158.753
0.05	0	0.3	0	0.55	15.3041	0.8	62.8282	1.05	91.2481	1.3	128.554
0.052	0	0.302	20.287	0.552	17.0133	0.802	24.4343	1.052	76.9877	1.302	143.382
0.054	0	0.304	0	0.554	4.25442	0.804	52.8491	1.054	113.558	1.304	139.296
0.056	0	0.306	9.37244	0.556	21.9726	0.806	16.0279	1.056	59.3428	1.306	152.305
0.058	32.6722	0.308	6.27817	0.558	34.4092	0.808	65.7397	1.058	136.996	1.308	167.473
0.06	0	0.31	0	0.56	19.6897	0.81	50.3381	1.06	82.2393	1.31	140.95
0.062	0	0.312	16.4333	0.562	30.2604	0.812	111.015	1.062	87.5793	1.312	143.732
0.064	0	0.314	12.3838	0.564	11.1244	0.814	64.5271	1.064	97.5909	1.314	154.109
0.066	0	0.316	7.55487	0.566	10.7919	0.816	78.0565	1.066	81.1465	1.316	153.322
0.068	0	0.318	22.5334	0.568	16.9884	0.818	28.4952	1.068	109.945	1.318	115.186
0.07	0	0.32	0	0.57	5.59558	0.82	37.7915	1.07	89.0563	1.32	179.169
0.072	0	0.322	16.5532	0.572	10.2096	0.822	32.2019	1.072	66.5843	1.322	149.114
0.074	0	0.324	5.83565	0.574	28.0641	0.824	59.0008	1.074	134.869	1.324	160.403
0.076	0	0.326	8.13403	0.576	28.9968	0.826	22.635	1.076	65.6388	1.326	107.184
0.078	0	0.328	12.9267	0.578	18.7258	0.828	80.3393	1.078	115.966	1.328	187.092
0.08	47.0558	0.33	9.09787	0.58	10.1791	0.83	38.3557	1.08	74.6558	1.33	110.988
0.082	0	0.332	6.43972	0.582	16.0723	0.832	41.0821	1.082	129.118	1.332	137.824
0.084	0	0.334	8.99757	0.584	63.6791	0.834	42.5446	1.084	78.9498	1.334	119.703
0.086	0	0.336	0	0.586	34.5501	0.836	29.079	1.086	81.9918	1.336	140.102
0.088	0	0.338	7.18244	0.588	16.1885	0.838	37.7018	1.088	111.153	1.338	134.613
0.09	0	0.34	0	0.59	0	0.84	31.0294	1.09	64.1256	1.34	111.27
0.092	0	0.342	54.1105	0.592	37.4772	0.842	41.2346	1.092	94.4517	1.342	148.558
0.094	0	0.344	0	0.594	5.93221	0.844	61.0777	1.094	107.321	1.344	152.835
0.096	0	0.346	8.29859	0.596	32.5664	0.846	36.2535	1.096	73.5094	1.346	130.526
0.098	0	0.348	0	0.598	6.25463	0.848	22.8323	1.098	88.0493	1.348	104.96
0.1	0	0.35	0	0.6	4.39756	0.85	92.2361	1.1	88.2366	1.35	130.989
0.102	0	0.352	5.25574	0.602	26.0721	0.852	64.6886	1.102	95.5164	1.352	187.821
0.104	0	0.354	13.0379	0.604	3.59499	0.854	42.606	1.104	111.024	1.354	151.615
0.106	0	0.356	0	0.606	26.0889	0.856	49.8974	1.106	76.1428	1.356	111.921
0.108	0	0.358	4.81554	0.608	11.9197	0.858	26.3487	1.108	72.8548	1.358	121.514
0.11	0	0.36	9.96228	0.61	15.1788	0.86	47.8558	1.11	98.0122	1.36	121.525
0.112	0	0.362	0	0.612	16.4082	0.862	45.5152	1.112	102.939	1.362	160.765
0.114	0	0.364	6.26623	0.614	16.1858	0.864	54.5074	1.114	100.426	1.364	174.992
0.116	0	0.366	0	0.616	43.8942	0.866	36.2339	1.116	96.874	1.366	121.391
0.118	0	0.368	0	0.618	22.6763	0.868	33.0655	1.118	75.6268	1.368	131.178
0.12	0	0.37	14.7456	0.62	14.4875	0.87	26.0765	1.12	69.5723	1.37	131.686
0.122	0	0.372	6.30085	0.622	14.3469	0.872	67.5491	1.122	130.173	1.372	154.037
0.124	0	0.374	0	0.624	8.91365	0.874	14.0404	1.124	71.1427	1.374	118.493
0.126	0	0.376	9.5003	0.626	24.4413	0.876	62.9459	1.126	98.5092	1.376	184.118
0.128	0	0.378	21.9673	0.628	26.1616	0.878	48.6776	1.128	133.677	1.378	149.218
0.13	0	0.38	17.471	0.63	40.2542	0.88	47.7542	1.13	97.3593	1.38	118.985
0.132	0	0.382	0	0.632	29.5635	0.882	58.9469	1.132	102.829	1.382	121.61
0.134	0	0.384	0	0.634	4.95217	0.884	37.5981	1.134	67.4839	1.384	157.927
0.136	0	0.386	6.50001	0.636	6.12778	0.886	25.1385	1.136	97.8936	1.386	147.862
0.138	0	0.388	0	0.638	19.5093	0.888	78.9958	1.138	96.3758	1.388	139.876
0.14	0	0.39	0	0.64	18.3366	0.89	25.1972	1.14	98.8263	1.39	147.385
0.142	0	0.392	25.423	0.642	18.6259	0.892	97.0066	1.142	79.5529	1.392	123.355
0.144	0	0.394	4.65475	0.644	4.61762	0.894	24.3541	1.144	86.0761	1.394	114.382
0.146	0	0.396	5.63976	0.646	3.41172	0.896	57.7451	1.146	100.76	1.396	171.699
0.148	0	0.398	34.7088	0.648	3.99182	0.898	62.3419	1.148	95.4423	1.398	145.938
0.15	0	0.4	0	0.65	7.89182	0.9	46.7782	1.15	77.1584	1.4	140.644
0.152	0	0.402	9.18389	0.652	30.5422	0.902	58.1788	1.152	98.6771	1.402	135.696
0.154	0	0.404	20.8773	0.654	27.463	0.904	48.0748	1.154	103.166	1.404	165.001
0.156	0	0.406	0	0.656	18.4563	0.906	33.973	1.156	99.0417	1.406	137.05
0.158	0	0.408	8.73094	0.658	27.661	0.908	63.5523	1.158	102.53	1.408	142.249
0.16	0	0.41	14.7305	0.66	10.5626	0.91	26.5149	1.16	122.355	1.41	151.257
0.162	0	0.412	122.484	0.662	26.2402	0.912	45.9759	1.162	79.5559	1.412	162.61
0.164	0	0.414	0	0.664	8.49002	0.914	39.4508	1.164	84.0303	1.414	142.348
0.166	0	0.416	0	0.666	17.3095	0.916	54.6677	1.166	104.669	1.416	134.997
0.168	0	0.418	6.30102	0.668	10.413	0.918	46.6287	1.168	125.347	1.418	163.699
0.17	0	0.42	5.71772	0.67	14.2499	0.92	79.6691	1.17	83.8418	1.42	137.536
0.172	0	0.422	31.0852	0.672	8.93667	0.922	32.5445	1.172	71.8831	1.422	137.379
0.174	0	0.424	18.4616	0.674	48.2566	0.924	40.4559	1.174	88.9896	1.424	122.144
0.176	0	0.426	0	0.676	30.3023	0.926	46.3747	1.176	104.948	1.426	126.088
0.178	0	0.428	86.8212	0.678	24.2377	0.928	42.8938	1.178	91.4292	1.428	153.464
0.18	0	0.43	0	0.68	4.43888	0.93	36.6455	1.18	91.7416	1.43	179.109
0.182	0	0.432	0	0.682	10.6592	0.932	53.2742	1.182	79.5558	1.432	134.878
0.184	0	0.434	21.9373	0.684	16.9464	0.934	31.7897	1.184	74.8423	1.434	126.982
0.186	0	0.436	5.48609	0.686	11.3881	0.936	33.9988	1.186	96.0024	1.436	117.498
0.188	0	0.438	5.95722	0.688	31.2723	0.938	32.0621	1.188	146.772	1.438	140.022
0.19	0	0.44	5.45598	0.69	27.1903	0.94	65.0644	1.19	96.1634	1.44	156.832
0.192	0	0.442	0	0.692	3.7701	0.942	28.1335	1.192	68.0972	1.442	118.574
0.194	0	0.444	11.6399	0.694	35.2294	0.944	68.5892	1.194	97.0022	1.444	139.033
0.196	0	0.446	29.3111	0.696	25.4686	0.946	46.3797	1.196	141.186	1.446	180.442
0.198	0	0.448	0	0.698	8.83169	0.948	61.4619	1.198	84.0064	1.448	131.234
0.2	0	0.45	40.9143	0.7	28.9829	0.95	29.4024	1.2	110.87	1.45	163.922

## Sheet: 2b
v = 1 mm s^(-1)		v = 5 mm s^(-1)		v = 10 mm s^(-1)		v = 25 mm s^(-1)		v = 50 mm s^(-1)		v = 75 mm s^(-1)
Times (s)	Current (nA)	Times (s)	Current (nA)	Times (s)	Current (nA)	Times (s)	Current (nA)	Times (s)	Current (nA)	Times (s)	Current (nA)
0	3.30718	0.25	9.87975	0.5	22.039	0.75	40.4422	1	93.68	1.25	130.158
0.002	4.29307	0.252	8.89386	0.502	21.7104	0.752	57.5309	1.002	92.0369	1.252	107.811
0.004	5.60758	0.254	24.668	0.504	26.3112	0.754	44.7144	1.004	110.111	1.254	132.458
0.006	5.27895	0.256	13.166	0.506	24.3394	0.756	55.2305	1.006	92.6941	1.256	128.843
0.008	5.93621	0.258	9.55112	0.508	24.9967	0.758	44.0571	1.008	112.74	1.258	148.561
0.01	4.95032	0.26	8.23661	0.51	29.2688	0.76	51.6156	1.01	98.9381	1.26	139.031
0.012	4.29307	0.262	7.57935	0.512	25.6539	0.762	46.3575	1.012	99.2667	1.262	125.886
0.014	2.64992	0.264	7.57935	0.514	26.9684	0.764	43.7285	1.014	93.3514	1.264	138.045
0.016	2.64992	0.266	7.57935	0.516	24.668	0.766	42.7426	1.016	94.3373	1.266	143.632
0.018	2.97855	0.268	8.56524	0.518	55.5591	0.768	40.4422	1.018	87.1075	1.268	164.335
0.02	3.63581	0.27	9.87975	0.52	28.9402	0.77	59.5027	1.02	123.914	1.27	151.847
0.022	4.29307	0.272	9.55112	0.522	23.6822	0.772	40.4422	1.022	97.2949	1.272	190.625
0.024	4.95032	0.274	10.8656	0.524	23.0249	0.774	42.414	1.024	91.7083	1.274	146.261
0.026	4.62169	0.276	59.174	0.526	26.6398	0.776	47.672	1.026	94.3373	1.276	151.519
0.028	5.93621	0.278	16.4523	0.528	23.0249	0.778	48.3293	1.028	96.9663	1.278	139.031
0.03	5.27895	0.28	9.87975	0.53	22.3676	0.78	48.0007	1.03	92.3655	1.28	144.617
0.032	4.29307	0.282	8.89386	0.532	23.6822	0.782	51.2869	1.032	116.027	1.282	180.438
0.034	4.95032	0.284	8.89386	0.534	22.6963	0.784	40.1136	1.034	94.9945	1.284	126.214
0.036	2.64992	0.286	9.55112	0.536	24.0108	0.786	42.0853	1.036	138.045	1.286	126.871
0.038	2.97855	0.288	9.22249	0.538	27.6257	0.788	55.5591	1.038	101.567	1.288	137.716
0.04	3.96444	0.29	9.87975	0.54	29.2688	0.79	41.0995	1.04	101.896	1.29	163.021
0.042	4.29307	0.292	11.5229	0.542	25.6539	0.792	50.9583	1.042	121.942	1.292	144.946
0.044	3.96444	0.294	10.537	0.544	46.6861	0.794	47.0148	1.044	98.6094	1.294	147.904
0.046	4.62169	0.296	11.1943	0.546	27.6257	0.796	43.7285	1.046	94.0087	1.296	121.285
0.048	4.95032	0.298	12.1801	0.548	23.6822	0.798	90.3937	1.048	95.6518	1.298	122.599
0.05	4.62169	0.3	85.7929	0.55	23.3535	0.8	56.2164	1.05	111.755	1.3	123.585
0.052	3.96444	0.302	22.3676	0.552	26.6398	0.802	46.0289	1.052	105.182	1.302	151.847
0.054	3.63581	0.304	9.87975	0.554	32.2265	0.804	43.3999	1.054	116.355	1.304	107.811
0.056	2.64992	0.306	11.1943	0.556	31.2406	0.806	52.9301	1.056	96.9663	1.306	157.105
0.058	2.32129	0.308	8.56524	0.558	24.3394	0.808	48.0007	1.058	95.3232	1.308	140.017
0.06	3.30718	0.31	9.22249	0.56	24.9967	0.81	44.0571	1.06	96.6377	1.31	138.702
0.062	4.29307	0.312	12.5088	0.562	27.6257	0.812	49.9724	1.062	94.3373	1.312	163.349
0.064	3.96444	0.314	9.87975	0.564	22.039	0.814	39.785	1.064	94.9945	1.314	143.632
0.066	5.60758	0.316	10.2084	0.566	21.0531	0.816	48.0007	1.066	126.871	1.316	196.212
0.068	5.60758	0.318	11.1943	0.568	21.3818	0.818	62.4603	1.068	93.3514	1.318	167.621
0.07	4.95032	0.32	9.22249	0.57	28.6116	0.82	43.3999	1.07	91.3796	1.32	170.25
0.072	4.62169	0.322	7.90798	0.572	23.0249	0.822	45.3716	1.072	154.148	1.322	163.021
0.074	2.97855	0.324	7.25072	0.574	27.9543	0.824	48.0007	1.074	104.525	1.324	158.091
0.076	2.64992	0.326	7.90798	0.576	31.5692	0.826	44.3858	1.076	93.0228	1.326	162.035
0.078	3.30718	0.328	9.87975	0.578	49.6438	0.828	52.2728	1.078	96.9663	1.328	167.293
0.08	3.63581	0.33	9.55112	0.58	41.4281	0.83	41.0995	1.08	92.0369	1.33	150.861
0.082	4.95032	0.332	9.87975	0.582	25.3253	0.832	74.9482	1.082	104.196	1.332	149.218
0.084	9.55112	0.334	10.537	0.584	27.2971	0.834	57.2023	1.084	144.617	1.334	184.71
0.086	5.93621	0.336	12.1801	0.586	25.6539	0.836	45.043	1.086	115.698	1.336	150.533
0.088	6.26484	0.338	12.8374	0.588	24.0108	0.838	46.6861	1.088	98.9381	1.338	147.904
0.09	4.62169	0.34	9.55112	0.59	23.3535	0.84	45.3716	1.09	102.224	1.34	182.41
0.092	4.29307	0.342	9.22249	0.592	24.668	0.842	71.6619	1.092	97.2949	1.342	151.19
0.094	2.32129	0.344	8.56524	0.594	26.6398	0.844	46.6861	1.094	105.511	1.344	146.261
0.096	2.64992	0.346	9.55112	0.596	25.3253	0.846	54.5732	1.096	99.2667	1.346	147.246
0.098	2.64992	0.348	8.56524	0.598	23.3535	0.848	42.0853	1.098	134.759	1.348	201.47
0.1	3.96444	0.35	9.55112	0.6	29.2688	0.85	66.0752	1.1	97.9522	1.35	172.551
0.102	3.96444	0.352	9.55112	0.602	23.0249	0.852	43.0712	1.102	94.9945	1.352	130.815
0.104	3.63581	0.354	13.4947	0.604	21.3818	0.854	51.9442	1.104	93.68	1.354	141.003
0.106	5.60758	0.356	11.1943	0.606	46.0289	0.856	39.1277	1.106	101.896	1.356	143.96
0.108	5.93621	0.358	11.5229	0.608	24.9967	0.858	87.7647	1.108	108.468	1.358	142.646
0.11	4.95032	0.36	31.2406	0.61	25.9825	0.86	45.7003	1.11	144.946	1.36	181.424
0.112	3.96444	0.362	23.0249	0.612	22.3676	0.862	43.7285	1.112	116.355	1.362	126.543
0.114	2.97855	0.364	12.8374	0.614	26.9684	0.864	45.043	1.114	125.886	1.364	122.928
0.116	2.64992	0.366	8.56524	0.616	27.9543	0.866	41.7567	1.116	109.783	1.366	153.162
0.118	2.97855	0.368	8.89386	0.618	24.3394	0.868	51.6156	1.118	104.853	1.368	168.936
0.12	3.63581	0.37	10.2084	0.62	26.6398	0.87	45.3716	1.12	99.2667	1.37	195.226
0.122	3.96444	0.372	9.87975	0.622	35.5128	0.872	41.4281	1.122	110.769	1.372	139.031
0.124	3.96444	0.374	10.537	0.624	25.9825	0.874	43.0712	1.124	99.5953	1.374	122.928
0.126	4.95032	0.376	10.8656	0.626	29.2688	0.876	53.5873	1.126	100.581	1.376	130.815
0.128	6.26484	0.378	9.87975	0.628	22.3676	0.878	53.2587	1.128	102.224	1.378	132.13
0.13	5.60758	0.38	9.55112	0.63	24.668	0.88	47.672	1.13	105.511	1.38	163.349
0.132	79.549	0.382	8.23661	0.632	23.6822	0.882	53.916	1.132	109.454	1.382	154.148
0.134	24.668	0.384	8.56524	0.634	30.5833	0.884	47.672	1.134	104.196	1.384	154.476
0.136	6.26484	0.386	8.56524	0.636	24.668	0.886	50.3011	1.136	104.853	1.386	178.795
0.138	3.63581	0.388	9.22249	0.638	23.6822	0.888	50.3011	1.138	107.154	1.388	142.974
0.14	3.96444	0.39	9.55112	0.64	24.3394	0.89	43.0712	1.14	112.083	1.39	209.686
0.142	4.29307	0.392	9.87975	0.642	21.7104	0.892	46.0289	1.142	112.083	1.392	143.303
0.144	4.29307	0.394	21.7104	0.644	47.672	0.894	51.2869	1.144	101.567	1.394	134.101
0.146	4.95032	0.396	14.8092	0.646	23.3535	0.896	52.6015	1.146	115.37	1.396	146.589
0.148	6.26484	0.398	10.2084	0.648	24.3394	0.898	51.9442	1.148	108.468	1.398	146.589
0.15	4.95032	0.4	9.87975	0.65	26.6398	0.9	47.0148	1.15	136.73	1.4	148.89
0.152	4.95032	0.402	10.8656	0.652	21.0531	0.902	60.4885	1.152	112.083	1.402	134.101
0.154	2.64992	0.404	7.90798	0.654	31.8979	0.904	48.9866	1.154	106.168	1.404	132.787
0.156	2.64992	0.406	7.57935	0.656	29.9261	0.906	49.6438	1.156	138.045	1.406	136.73
0.158	2.97855	0.408	8.89386	0.658	24.3394	0.908	54.5732	1.158	110.111	1.408	139.031
0.16	3.30718	0.41	9.22249	0.66	22.3676	0.91	42.7426	1.16	105.182	1.41	172.222
0.162	3.96444	0.412	10.8656	0.662	21.0531	0.912	47.0148	1.162	161.377	1.412	155.791
0.164	4.29307	0.414	9.22249	0.664	21.3818	0.914	51.2869	1.164	122.599	1.414	147.904
0.166	4.29307	0.416	9.87975	0.666	23.3535	0.916	48.3293	1.166	111.755	1.416	178.138
0.168	5.93621	0.418	9.55112	0.668	21.0531	0.918	42.414	1.168	110.44	1.418	159.406
0.17	4.95032	0.42	9.22249	0.67	21.3818	0.92	50.9583	1.17	108.468	1.42	171.894
0.172	3.63581	0.422	13.4947	0.672	28.2829	0.922	48.6579	1.172	103.21	1.422	147.575
0.174	3.30718	0.424	8.56524	0.674	27.6257	0.924	47.672	1.174	100.91	1.424	150.533
0.176	2.97855	0.426	7.90798	0.676	24.9967	0.926	50.3011	1.176	110.44	1.426	140.674
0.178	2.64992	0.428	8.56524	0.678	22.6963	0.928	38.1418	1.178	101.567	1.428	147.575
0.18	3.30718	0.43	9.22249	0.68	22.6963	0.93	58.5168	1.18	100.581	1.43	165.978
0.182	3.96444	0.432	19.41	0.682	31.8979	0.932	40.4422	1.182	99.5953	1.432	145.932
0.184	4.95032	0.434	10.2084	0.684	23.0249	0.934	69.0329	1.184	117.67	1.434	152.833
0.186	4.95032	0.436	9.87975	0.686	24.9967	0.936	48.0007	1.186	98.9381	1.436	163.021
0.188	5.60758	0.438	9.55112	0.688	22.3676	0.938	46.0289	1.188	101.567	1.438	139.688
0.19	4.95032	0.44	9.87975	0.69	25.3253	0.94	43.3999	1.19	96.9663	1.44	149.875
0.192	3.63581	0.442	8.56524	0.692	23.0249	0.942	48.0007	1.192	105.511	1.442	166.636
0.194	3.30718	0.444	10.537	0.694	35.1842	0.944	71.3333	1.194	125.228	1.444	188.325
0.196	2.64992	0.446	8.89386	0.696	28.6116	0.946	52.2728	1.196	105.182	1.446	149.218
0.198	5.93621	0.448	9.22249	0.698	24.0108	0.948	54.5732	1.198	99.5953	1.448	156.777
0.2	9.55112	0.45	16.4523	0.7	27.6257	0.95	58.5168	1.2	101.567	1.45	159.406

## Sheet: 2c
	RMS current (nA)
Sliding speed (mm s^(-1))	Simulated results	Experimental data
1	5.7002	9.40666
5	20.0375	15.3481
10	25.0748	27.4494
25	51.4244	50.6343
50	97.0852	107.691
75	143.313	152.302

## Sheet: 2d
	Crest factor
Sliding speed (mm s^(-1))	Simulated results	Experimental data
1	8.25511	8.45667
5	6.11277	5.58983
10	4.68078	2.02405
25	2.16869	1.78523
50	1.59765	1.49852
75	1.3255	1.37678
