# Supplementary material for: Discharge domains regulation and dynamic processes of direct-current triboelectric nanogenerator
Source: Nat Commun. 2023 Jun 3;14:3218. doi: 10.1038/s41467-023-38815-9 (PMC10239477; doi:10.1038/s41467-023-38815-9)
Supplement: Supplementary file 3 — Source Data [file 41467_2023_38815_MOESM3_ESM.zip › Source Data/Source Data Fig. 3.xlsx]

## Sheet: 3a
Triboelectric layer (TL) materials		Transferred charge (nC)
PEEK	polyether ether ketone	75.61
PVC	polyvinyl chloride	123.91
ETFE	ethylene tetrafluoroethylene	150.53

## Sheet: 3b
TL materials = PEEK		TL materials = PVC		TL materials = ETFE
Times (s)	Current (nA)	Times (s)	Current (nA)	Times (s)	Current (nA)
0	-1.62225	0.24	206.728	0.48	202.456
0.002	11.1943	0.242	192.597	0.482	322.734
0.004	12.5088	0.244	171.236	0.484	360.198
0.006	-30.5416	0.246	132.13	0.486	217.902
0.008	12.5088	0.248	224.146	0.488	303.016
0.01	17.4382	0.25	209.357	0.49	313.861
0.012	8.56524	0.252	238.605	0.492	337.851
0.014	81.8494	0.254	227.432	0.494	226.117
0.016	42.414	0.256	203.113	0.496	293.486
0.018	-13.1242	0.258	291.186	0.498	320.105
0.02	11.8515	0.26	142.646	0.5	382.216
0.022	17.7668	0.262	158.748	0.502	193.254
0.024	2.64992	0.264	288.228	0.504	262.595
0.026	15.1378	0.266	194.898	0.506	346.724
0.028	15.7951	0.268	164.664	0.508	254.708
0.03	2.64992	0.27	351.653	0.51	320.434
0.032	11.8515	0.272	169.593	0.512	285.27
0.034	4.95032	0.274	160.063	0.514	212.972
0.036	11.8515	0.276	250.764	0.516	286.914
0.038	15.1378	0.278	182.41	0.518	294.472
0.04	-16.4105	0.28	308.274	0.52	346.395
0.042	11.8515	0.282	239.92	0.522	243.535
0.044	-20.0254	0.284	198.184	0.524	242.549
0.046	10.537	0.286	142.317	0.526	298.416
0.048	-7.20893	0.288	347.71	0.528	235.976
0.05	8.56524	0.29	192.269	0.53	303.345
0.052	5.93621	0.292	175.509	0.532	265.224
0.054	-14.7674	0.294	316.49	0.534	295.129
0.056	11.5229	0.296	228.418	0.536	285.27
0.058	14.1519	0.298	164.335	0.538	294.143
0.06	3.30718	0.3	223.16	0.54	289.871
0.062	-8.52345	0.302	202.127	0.542	289.871
0.064	10.537	0.304	188.982	0.544	196.212
0.066	-8.19482	0.306	260.623	0.546	267.853
0.068	11.8515	0.308	196.212	0.548	294.801
0.07	-9.83796	0.31	189.64	0.55	309.26
0.072	-17.725	0.312	194.569	0.552	240.906
0.074	12.8374	0.314	142.646	0.554	286.914
0.076	16.1237	0.316	286.914	0.556	258.98
0.078	458.786	0.318	167.293	0.558	316.819
0.08	79.2204	0.32	167.95	0.56	296.115
0.082	14.4805	0.322	184.381	0.562	252.408
0.084	12.8374	0.324	224.474	0.564	259.966
0.086	13.8233	0.326	182.41	0.566	320.105
0.088	9.22249	0.328	153.819	0.568	262.924
0.09	5.93621	0.33	283.299	0.57	243.863
0.092	12.8374	0.332	143.632	0.572	324.049
0.094	-0.63636	0.334	309.589	0.574	287.242
0.096	6.26484	0.336	140.017	0.576	262.924
0.098	13.166	0.338	179.123	0.578	230.389
0.1	10.2084	0.34	154.148	0.58	254.708
0.102	9.22249	0.342	182.081	0.582	407.52
0.104	-34.8137	0.344	267.524	0.584	279.684
0.106	5.27895	0.346	145.932	0.586	211.986
0.108	2.64992	0.348	192.597	0.588	327.006
0.11	10.8656	0.35	222.174	0.59	268.839
0.112	13.166	0.352	171.236	0.592	309.26
0.114	9.22249	0.354	194.898	0.594	239.92
0.116	11.1943	0.356	196.541	0.596	283.956
0.118	-16.7392	0.358	148.561	0.598	238.605
0.12	10.2084	0.36	241.891	0.6	250.764
0.122	14.4805	0.362	211.986	0.602	309.918
0.124	3.96444	0.364	216.587	0.604	296.444
0.126	13.4947	0.366	164.335	0.606	363.155
0.128	15.1378	0.368	123.257	0.608	270.154
0.13	-32.1847	0.37	309.918	0.61	282.641
0.132	5.60758	0.372	126.543	0.612	403.248
0.134	11.8515	0.374	192.597	0.614	400.29
0.136	8.56524	0.376	233.347	0.616	349.024
0.138	13.166	0.378	243.206	0.618	295.129
0.14	-30.8702	0.38	183.067	0.62	240.248
0.142	3.96444	0.382	171.565	0.622	352.311
0.144	13.8233	0.384	315.833	0.624	326.678
0.146	14.8092	0.386	238.277	0.626	240.577
0.148	0.34952	0.388	183.067	0.628	277.055
0.15	11.1943	0.39	187.339	0.63	255.694
0.152	3.63581	0.392	157.105	0.632	345.738
0.154	16.781	0.394	152.505	0.634	349.024
0.156	17.4382	0.396	155.462	0.636	313.204
0.158	-3.92265	0.398	147.575	0.638	216.258
0.16	8.23661	0.4	161.049	0.64	347.053
0.162	11.1943	0.402	154.476	0.642	335.879
0.164	-22.3258	0.404	157.105	0.644	247.807
0.166	11.5229	0.406	125.557	0.646	314.19
0.168	14.4805	0.408	143.96	0.648	374
0.17	948.443	0.41	234.99	0.65	301.045
0.172	166.636	0.412	155.791	0.652	259.966
0.174	36.17	0.414	105.182	0.654	267.853
0.176	20.0672	0.416	131.801	0.656	331.607
0.178	15.4664	0.418	299.401	0.658	281.327
0.18	17.7668	0.42	162.363	0.66	332.922
0.182	7.25072	0.422	115.041	0.662	365.456
0.184	3.63581	0.424	230.061	0.664	264.238
0.186	8.56524	0.426	180.438	0.666	261.938
0.188	10.8656	0.428	210.343	0.668	267.853
0.19	-2.2795	0.43	149.218	0.67	239.591
0.192	13.8233	0.432	217.244	0.672	302.03
0.194	3.30718	0.434	179.452	0.674	272.783
0.196	-19.3682	0.436	235.976	0.676	332.593
0.198	6.92209	0.438	127.857	0.678	224.146
0.2	16.1237	0.44	158.748	0.68	300.059
					--

## Sheet: 3c
TL materials	Surface charge density (μC m^(-2))	RMS current (nA)	Crest factor
PEEK	41.1483	107.671	8.80873
PVC	67.434	204.817	1.71691
ETFE	81.9211	293.058	1.39058

## Sheet: 3d
charge collecting electrode (CCE) width	Transferred charge (nC)
1 cm	38.47
2 cm	77.91
3 cm	121.28

## Sheet: 3e
CCE width = 1 cm		CCE width = 2 cm		CCE width = 3 cm
Times (s)	Current (nA)	Times (s)	Current (nA)	Times (s)	Current (nA)
0	20.7245	0.24	32.5551	0.48	151.19
0.002	47.3434	0.242	112.083	0.482	156.777
0.004	24.668	0.244	222.831	0.484	388.788
0.006	119.313	0.246	156.777	0.486	199.17
0.008	119.313	0.248	57.8595	0.488	172.551
0.01	48.3293	0.25	122.599	0.49	214.615
0.012	176.494	0.252	105.839	0.492	333.25
0.014	45.043	0.254	240.906	0.494	144.617
0.016	29.5975	0.256	127.857	0.496	195.555
0.018	28.2829	0.258	218.559	0.498	134.43
0.02	149.218	0.26	134.101	0.5	121.613
0.022	39.1277	0.262	67.7184	0.502	256.68
0.024	86.4502	0.264	151.19	0.504	152.505
0.026	33.541	0.266	75.6055	0.506	240.248
0.028	122.599	0.268	217.902	0.508	290.857
0.03	43.0712	0.27	199.498	0.51	228.418
0.032	79.549	0.272	115.37	0.512	264.567
0.034	350.01	0.274	158.091	0.514	236.633
0.036	97.2949	0.276	104.853	0.516	179.781
0.038	226.117	0.278	60.4885	0.518	232.361
0.04	62.7889	0.28	95.9804	0.52	161.377
0.042	32.8837	0.282	175.18	0.522	196.869
0.044	164.992	0.284	205.414	0.524	294.801
0.046	71.3333	0.286	149.547	0.526	121.285
0.048	116.355	0.288	195.883	0.528	157.434
0.05	52.9301	0.29	147.246	0.53	203.113
0.052	36.4987	0.292	192.597	0.532	288.228
0.054	160.72	0.294	246.492	0.534	124.571
0.056	163.021	0.296	86.1216	0.536	287.899
0.058	49.6438	0.298	143.96	0.538	232.033
0.06	31.2406	0.3	168.279	0.54	302.359
0.062	86.4502	0.302	71.9905	0.542	277.712
0.064	89.4078	0.304	151.19	0.544	112.74
0.066	57.2023	0.306	167.95	0.546	170.908
0.068	134.759	0.308	124.9	0.548	134.101
0.07	84.4784	0.31	103.868	0.55	230.718
0.072	73.9623	0.312	145.275	0.552	114.055
0.074	34.8555	0.314	103.868	0.554	271.468
0.076	26.6398	0.316	232.033	0.556	117.999
0.078	94.0087	0.318	83.8212	0.558	174.851
0.08	88.422	0.32	184.053	0.56	154.805
0.082	56.8736	0.322	83.8212	0.562	119.313
0.084	127.2	0.324	419.679	0.564	217.244
0.086	89.4078	0.326	101.238	0.566	338.508
0.088	36.17	0.328	56.2164	0.568	235.319
0.09	67.3897	0.33	168.279	0.57	132.13
0.092	138.045	0.332	105.511	0.572	234.99
0.094	41.4281	0.334	51.9442	0.574	456.486
0.096	26.9684	0.336	49.6438	0.576	158.091
0.098	26.9684	0.338	274.097	0.578	101.567
0.1	152.505	0.34	146.261	0.58	290.857
0.102	41.0995	0.342	149.218	0.582	275.412
0.104	61.4744	0.344	58.8454	0.584	252.736
0.106	108.14	0.346	49.9724	0.586	138.374
0.108	34.5269	0.348	70.676	0.588	218.559
0.11	26.3112	0.35	178.138	0.59	192.926
0.112	79.8776	0.352	59.5027	0.592	194.569
0.114	30.912	0.354	103.868	0.594	218.23
0.116	129.172	0.356	44.3858	0.596	261.938
0.118	95.9804	0.358	35.8414	0.598	290.2
0.12	39.1277	0.36	68.7043	0.6	312.218
0.122	144.946	0.362	345.409	0.602	202.456
0.124	33.541	0.364	86.1216	0.604	219.873
0.126	91.051	0.366	130.158	0.606	156.119
0.128	75.6055	0.368	222.174	0.608	228.418
0.13	30.2547	0.37	87.4361	0.61	206.071
0.132	85.4643	0.372	91.7083	0.612	125.228
0.134	34.8555	0.374	48.3293	0.614	218.559
0.136	115.37	0.376	44.7144	0.616	218.23
0.138	310.246	0.378	117.67	0.618	197.855
0.14	74.2909	0.38	50.9583	0.62	196.541
0.142	87.4361	0.382	126.871	0.622	273.44
0.144	32.5551	0.384	226.446	0.624	172.551
0.146	25.9825	0.386	98.2808	0.626	187.339
0.148	66.7325	0.388	47.672	0.628	205.742
0.15	28.9402	0.39	116.684	0.63	454.843
0.152	25.3253	0.392	133.115	0.632	173.865
0.154	25.3253	0.394	82.8353	0.634	262.595
0.156	157.105	0.396	55.8877	0.636	267.196
0.158	40.7708	0.398	79.2204	0.638	169.922
0.16	25.3253	0.4	45.043	0.64	263.91
0.162	67.0611	0.402	77.2486	0.642	261.609
0.164	48.0007	0.404	46.0289	0.644	188.982
0.166	26.3112	0.406	141.66	0.646	210.343
0.168	78.2345	0.408	121.613	0.648	243.863
0.17	33.8696	0.41	50.3011	0.65	250.107
0.172	23.3535	0.412	41.4281	0.652	231.047
0.174	63.1176	0.414	123.257	0.654	330.293
0.176	25.9825	0.416	50.9583	0.656	237.291
0.178	71.9905	0.418	79.549	0.658	164.007
0.18	26.9684	0.42	77.5772	0.66	248.793
0.182	20.0672	0.422	124.571	0.662	213.958
0.184	76.5913	0.424	114.384	0.664	192.597
0.186	29.5975	0.426	55.5591	0.666	219.216
0.188	22.039	0.428	149.218	0.668	259.966
0.19	81.5208	0.43	134.43	0.67	341.795
0.192	29.9261	0.432	96.9663	0.672	148.561
0.194	73.9623	0.434	45.7003	0.674	287.242
0.196	27.6257	0.436	40.4422	0.676	105.839
0.198	22.039	0.438	164.335	0.678	302.688
0.2	210.343	0.44	82.5066	0.68	110.111

## Sheet: 3f
CCE width	RMS current (nA)	Crest factor
1 cm	95.17	3.67781
2 cm	138.56	3.02885
3 cm	229.03	1.99316

## Sheet: 3g
Sliding speed	Transferred charge (nC)
10 mm s^(-1)	193.25
50 mm s^(-1)	179.12
100 mm s^(-1)	216.91

## Sheet: 3h
v = 10 mm s^(-1)		v = 50 mm s^(-1)		v = 100 mm s^(-1)
Times (s)	Current (nA)	Times (s)	Current (nA)	Times (s)	Current (nA)
0	22.039	0.25	93.68	0.5	234.99
0.002	21.7104	0.252	92.0369	0.502	255.694
0.004	26.3112	0.254	110.111	0.504	285.27
0.006	24.3394	0.256	92.6941	0.506	295.458
0.008	24.9967	0.258	112.74	0.508	326.678
0.01	29.2688	0.26	98.9381	0.51	304.988
0.012	25.6539	0.262	99.2667	0.512	275.083
0.014	26.9684	0.264	93.3514	0.514	296.772
0.016	24.668	0.266	94.3373	0.516	251.75
0.018	55.5591	0.268	87.1075	0.518	305.317
0.02	28.9402	0.27	123.914	0.52	257.666
0.022	23.6822	0.272	97.2949	0.522	247.807
0.024	23.0249	0.274	91.7083	0.524	257.337
0.026	26.6398	0.276	94.3373	0.526	264.895
0.028	23.0249	0.278	96.9663	0.528	315.833
0.03	22.3676	0.28	92.3655	0.53	288.885
0.032	23.6822	0.282	116.027	0.532	257.994
0.034	22.6963	0.284	94.9945	0.534	298.744
0.036	24.0108	0.286	138.045	0.536	288.557
0.038	27.6257	0.288	101.567	0.538	303.674
0.04	29.2688	0.29	101.896	0.54	290.528
0.042	25.6539	0.292	121.942	0.542	264.238
0.044	46.6861	0.294	98.6094	0.544	229.075
0.046	27.6257	0.296	94.0087	0.546	240.577
0.048	23.6822	0.298	95.6518	0.548	245.835
0.05	23.3535	0.3	111.755	0.55	274.754
0.052	26.6398	0.302	105.182	0.552	231.047
0.054	32.2265	0.304	116.355	0.554	284.285
0.056	31.2406	0.306	96.9663	0.556	277.712
0.058	24.3394	0.308	95.3232	0.558	256.022
0.06	24.9967	0.31	96.6377	0.56	232.69
0.062	27.6257	0.312	94.3373	0.562	276.726
0.064	22.039	0.314	94.9945	0.564	288.557
0.066	21.0531	0.316	126.871	0.566	260.295
0.068	21.3818	0.318	93.3514	0.568	297.758
0.07	28.6116	0.32	91.3796	0.57	319.448
0.072	23.0249	0.322	154.148	0.572	250.764
0.074	27.9543	0.324	104.525	0.574	280.67
0.076	31.5692	0.326	93.0228	0.576	285.599
0.078	49.6438	0.328	96.9663	0.578	294.801
0.08	41.4281	0.33	92.0369	0.58	275.74
0.082	25.3253	0.332	104.196	0.582	303.345
0.084	27.2971	0.334	144.617	0.584	278.698
0.086	25.6539	0.336	115.698	0.586	264.895
0.088	24.0108	0.338	98.9381	0.588	328.321
0.09	23.3535	0.34	102.224	0.59	242.877
0.092	24.668	0.342	97.2949	0.592	228.418
0.094	26.6398	0.344	105.511	0.594	203.771
0.096	25.3253	0.346	99.2667	0.596	240.248
0.098	23.3535	0.348	134.759	0.598	303.345
0.1	29.2688	0.35	97.9522	0.6	254.379
0.102	23.0249	0.352	94.9945	0.602	264.567
0.104	21.3818	0.354	93.68	0.604	290.2
0.106	46.0289	0.356	101.896	0.606	262.924
0.108	24.9967	0.358	108.468	0.608	282.641
0.11	25.9825	0.36	144.946	0.61	310.903
0.112	22.3676	0.362	116.355	0.612	275.083
0.114	26.9684	0.364	125.886	0.614	268.51
0.116	27.9543	0.366	109.783	0.616	275.412
0.118	24.3394	0.368	104.853	0.618	310.903
0.12	26.6398	0.37	99.2667	0.62	320.434
0.122	35.5128	0.372	110.769	0.622	269.168
0.124	25.9825	0.374	99.5953	0.624	301.373
0.126	29.2688	0.376	100.581	0.626	261.609
0.128	22.3676	0.378	102.224	0.628	280.341
0.13	24.668	0.38	105.511	0.63	259.309
0.132	23.6822	0.382	109.454	0.632	272.783
0.134	30.5833	0.384	104.196	0.634	237.291
0.136	24.668	0.386	104.853	0.636	281.656
0.138	23.6822	0.388	107.154	0.638	282.641
0.14	24.3394	0.39	112.083	0.64	290.2
0.142	21.7104	0.392	112.083	0.642	237.619
0.144	47.672	0.394	101.567	0.644	252.079
0.146	23.3535	0.396	115.37	0.646	286.256
0.148	24.3394	0.398	108.468	0.648	262.924
0.15	26.6398	0.4	136.73	0.65	284.613
0.152	21.0531	0.402	112.083	0.652	230.061
0.154	31.8979	0.404	106.168	0.654	265.224
0.156	29.9261	0.406	138.045	0.656	251.093
0.158	24.3394	0.408	110.111	0.658	254.708
0.16	22.3676	0.41	105.182	0.66	247.15
0.162	21.0531	0.412	161.377	0.662	267.853
0.164	21.3818	0.414	122.599	0.664	272.125
0.166	23.3535	0.416	111.755	0.666	284.285
0.168	21.0531	0.418	110.44	0.668	293.486
0.17	21.3818	0.42	108.468	0.67	294.801
0.172	28.2829	0.422	103.21	0.672	230.718
0.174	27.6257	0.424	100.91	0.674	271.797
0.176	24.9967	0.426	110.44	0.676	240.577
0.178	22.6963	0.428	101.567	0.678	252.408
0.18	22.6963	0.43	100.581	0.68	285.928
0.182	31.8979	0.432	99.5953	0.682	254.051
0.184	23.0249	0.434	117.67	0.684	260.623
0.186	24.9967	0.436	98.9381	0.686	301.373
0.188	22.3676	0.438	101.567	0.688	289.214
0.19	25.3253	0.44	96.9663	0.69	304.66
0.192	23.0249	0.442	105.511	0.692	270.154
0.194	35.1842	0.444	125.228	0.694	284.942
0.196	28.6116	0.446	105.182	0.696	277.383
0.198	24.0108	0.448	99.5953	0.698	267.196
0.2	27.6257	0.45	101.567	0.7	275.412

## Sheet: 3i
Sliding speed	RMS current (nA)	Crest factor
10 mm s^(-1)	27.4494	2.02405
50 mm s^(-1)	107.691	1.49852
100 mm s^(-1)	274.059	1.19799
