# Supplementary material for: Discharge domains regulation and dynamic processes of direct-current triboelectric nanogenerator
Source: Nat Commun. 2023 Jun 3;14:3218. doi: 10.1038/s41467-023-38815-9 (PMC10239477; doi:10.1038/s41467-023-38815-9)
Supplement: Supplementary file 3 — Source Data [file 41467_2023_38815_MOESM3_ESM.zip › Source Data/Source Data Fig. 4.xlsx]

## Sheet: 4g
	Electric field intensity (MV m^(-1))
Surface charge density (μC m^(-2))	The 1st domain	The 2nd domain	Maximum in the 1st domain	Minimum in the 1st domain	Maximum in the 3rd domain	Minimum in the 3rd domain
0.1	0.02921	0.04247	0.04414	0.01512	0.02383	0.00581
0.2	0.05842	0.08494	0.08828	0.03024	0.04765	0.01162
0.5	0.14605	0.21235	0.22071	0.07559	0.11913	0.02906
1	0.2921	0.4247	0.44141	0.15119	0.23826	0.05812
2	0.58419	0.8494	0.88282	0.30238	0.47652	0.11624
5	1.4605	2.1235	2.2071	0.75595	1.1913	0.29061
10	2.921	4.247	4.4141	1.5119	2.3826	0.58121
20	5.8419	8.494	8.8282	3.0238	4.7652	1.1624
21	6.134	8.9187	9.2696	3.175	5.0035	1.2205
22	6.4261	9.3434	9.711	3.3262	5.2417	1.2787
23	6.7182	9.7681	10.152	3.4774	5.48	1.3368
24	7.0103	10.193	10.594	3.6285	5.7183	1.3949
25	7.3024	10.618	11.035	3.7797	5.9565	1.453
26	7.5945	11.042	11.477	3.9309	6.1948	1.5112
27	7.8866	11.467	11.918	4.0821	6.433	1.5693
28	8.1787	11.892	12.359	4.2333	6.6713	1.6274
29	8.4708	12.316	12.801	4.3845	6.9096	1.6855
30	8.7629	12.741	13.242	4.5357	7.1478	1.7436
31	9.055	13.166	13.684	4.6869	7.3861	1.8018
32	9.3471	13.59	14.125	4.8381	7.6243	1.8599
33	9.6392	14.015	14.567	4.9892	7.8626	1.918
34	9.9313	14.44	15.008	5.1404	8.1009	1.9761
35	10.223	14.865	15.449	5.2916	8.3391	2.0342
36	10.516	15.289	15.891	5.4428	8.5774	2.0924
37	10.808	15.714	16.332	5.594	8.8156	2.1505
38	11.1	16.139	16.774	5.7452	9.0539	2.2086
39	11.392	16.563	17.215	5.8964	9.2922	2.2667
40	11.684	16.988	17.656	6.0476	9.5304	2.3248
50	14.605	21.235	22.071	7.5595	11.913	2.9061
100	29.21	42.47	44.141	15.119	23.826	5.8121
110	32.131	46.717	48.555	16.631	26.209	6.3933
120	35.052	50.964	52.969	18.143	28.591	6.9745
130	37.973	55.211	57.383	19.655	30.974	7.5558
140	40.894	59.458	61.797	21.167	33.356	8.137
150	43.815	63.705	66.212	22.678	35.739	8.7182
160	46.736	67.952	70.626	24.19	38.122	9.2994
170	49.657	72.199	75.04	25.702	40.504	9.8806
180	52.578	76.446	79.454	27.214	42.887	10.462
190	55.498	80.693	83.868	28.726	45.269	11.043
200	58.419	84.94	88.282	30.238	47.652	11.624
210	61.34	89.187	92.696	31.75	50.035	12.205
220	64.261	93.434	97.11	33.262	52.417	12.787
230	67.182	97.681	101.52	34.774	54.8	13.368
240	70.103	101.93	105.94	36.285	57.183	13.949
250	73.024	106.18	110.35	37.797	59.565	14.53
260	75.945	110.42	114.77	39.309	61.948	15.112
270	78.866	114.67	119.18	40.821	64.33	15.693
280	81.787	118.92	123.59	42.333	66.713	16.274
290	84.708	123.16	128.01	43.845	69.096	16.855
300	87.629	127.41	132.42	45.357	71.478	17.436
310	90.55	131.66	136.84	46.869	73.861	18.018
320	93.471	135.9	141.25	48.381	76.243	18.599
330	96.392	140.15	145.67	49.892	78.626	19.18
340	99.313	144.4	150.08	51.404	81.009	19.761
350	102.23	148.65	154.49	52.916	83.391	20.342
360	105.16	152.89	158.91	54.428	85.774	20.924
370	108.08	157.14	163.32	55.94	88.156	21.505
380	111	161.39	167.74	57.452	90.539	22.086
390	113.92	165.63	172.15	58.964	92.922	22.667
400	116.84	169.88	176.56	60.476	95.304	23.248
410	119.76	174.13	180.98	61.988	97.687	23.83
420	122.68	178.37	185.39	63.5	100.07	24.411
430	125.6	182.62	189.81	65.011	102.45	24.992
440	128.52	186.87	194.22	66.523	104.83	25.573
450	131.44	191.12	198.63	68.035	107.22	26.155
460	134.36	195.36	203.05	69.547	109.6	26.736
470	137.29	199.61	207.46	71.059	111.98	27.317
480	140.21	203.86	211.88	72.571	114.37	27.898
490	143.13	208.1	216.29	74.083	116.75	28.479
500	146.05	212.35	220.71	75.595	119.13	29.061

## Sheet: 4k
	Charge density (μC m^(-2))
Sliding speed (mm s^(-1))	Charge non-collected (possibly discharged in 2nd domain)	Charge collected in 1st domain	Residual surface charge
1	91.9391	62.6014	13.65
5	94.6202	65.1048	13.475
10	94.4733	52.585	13.475
25	93.9503	44.6258	17.1
50	67.4099	48.7401	15.85
75	79.2818	49.8122	16.925

## Sheet: 4l
Time (s)	Transferred charge (nC)
0	0.34952
0.002	1.00678
0.004	1.00678
0.006	0.67815
0.008	1.00678
0.01	1.00678
0.012	0.67815
0.014	1.00678
0.016	1.66404
0.018	1.00678
0.02	1.00678
0.022	1.00678
0.024	1.00678
0.026	0.67815
0.028	1.00678
0.03	1.33541
0.032	1.00678
0.034	1.00678
0.036	1.00678
0.038	1.00678
0.04	1.33541
0.042	1.00678
0.044	1.00678
0.046	1.00678
0.048	1.00678
0.05	1.00678
0.052	1.66404
0.054	1.33541
0.056	1.33541
0.058	1.99267
0.06	1.33541
0.062	1.66404
0.064	1.66404
0.066	1.33541
0.068	1.66404
0.07	1.99267
0.072	1.99267
0.074	2.32129
0.076	1.99267
0.078	2.32129
0.08	2.32129
0.082	1.99267
0.084	2.64992
0.086	2.64992
0.088	2.32129
0.09	2.64992
0.092	2.64992
0.094	2.97855
0.096	2.97855
0.098	3.30718
0.1	3.30718
0.102	3.30718
0.104	3.30718
0.106	3.30718
0.108	3.63581
0.11	4.29307
0.112	3.96444
0.114	4.29307
0.116	4.29307
0.118	4.62169
0.12	4.29307
0.122	4.62169
0.124	4.95032
0.126	5.27895
0.128	4.95032
0.13	5.60758
0.132	5.60758
0.134	5.27895
0.136	5.27895
0.138	5.93621
0.14	5.93621
0.142	5.93621
0.144	6.26484
0.146	6.59347
0.148	5.93621
0.15	6.92209
0.152	7.25072
0.154	7.57935
0.156	6.92209
0.158	7.25072
0.16	7.57935
0.162	7.90798
0.164	7.90798
0.166	8.23661
0.168	7.90798
0.17	8.23661
0.172	8.23661
0.174	8.56524
0.176	8.89386
0.178	9.22249
0.18	9.55112
0.182	9.55112
0.184	9.55112
0.186	9.87975
0.188	10.2084
0.19	9.87975
0.192	10.537
0.194	10.2084
0.196	10.537
0.198	10.8656
0.2	11.1943
0.202	11.1943
0.204	11.5229
0.206	12.1801
0.208	11.8515
0.21	12.1801
0.212	12.1801
0.214	12.8374
0.216	12.8374
0.218	12.5088
0.22	13.4947
0.222	13.4947
0.224	13.8233
0.226	13.8233
0.228	13.8233
0.23	14.1519
0.232	14.8092
0.234	14.8092
0.236	14.8092
0.238	15.1378
0.24	15.1378
0.242	15.7951
0.244	16.1237
0.246	16.4523
0.248	16.4523
0.25	16.4523
0.252	16.781
0.254	17.4382
0.256	17.1096
0.258	17.4382
0.26	17.7668
0.262	18.0955
0.264	18.4241
0.266	18.4241
0.268	19.0814
0.27	19.0814
0.272	19.0814
0.274	19.41
0.276	19.7386
0.278	19.7386
0.28	20.0672
0.282	20.0672
0.284	20.7245
0.286	21.0531
0.288	21.3818
0.29	21.3818
0.292	21.7104
0.294	22.039
0.296	22.039
0.298	22.3676
0.3	22.6963
0.302	23.0249
0.304	23.0249
0.306	23.3535
0.308	23.6822
0.31	23.6822
0.312	24.0108
0.314	24.0108
0.316	24.3394
0.318	25.6539
0.32	25.6539
0.322	25.3253
0.324	25.9825
0.326	26.3112
0.328	26.6398
0.33	26.6398
0.332	26.6398
0.334	27.2971
0.336	27.2971
0.338	27.6257
0.34	27.6257
0.342	28.2829
0.344	28.6116
0.346	28.6116
0.348	28.9402
0.35	29.2688
0.352	29.5975
0.354	29.5975
0.356	29.5975
0.358	29.9261
0.36	30.5833
0.362	30.5833
0.364	30.5833
0.366	30.5833
0.368	30.912
0.37	31.2406
0.372	31.8979
0.374	32.2265
0.376	32.8837
0.378	32.8837
0.38	32.8837
0.382	32.8837
0.384	33.2124
0.386	33.541
0.388	33.541
0.39	33.8696
0.392	33.8696
0.394	34.5269
0.396	34.1983
0.398	34.8555
0.4	35.5128
0.402	35.1842
0.404	35.5128
0.406	36.4987
0.408	36.4987
0.41	36.4987
0.412	37.1559
0.414	36.8273
0.416	37.1559
0.418	37.4845
0.42	37.1559
0.422	37.4845
0.424	37.8132
0.426	38.4704
0.428	38.1418
0.43	38.7991
0.432	38.7991
0.434	39.1277
0.436	39.785
0.438	39.4563
0.44	39.785
0.442	39.4563
0.444	39.785
0.446	40.1136
0.448	40.4422
0.45	40.7708
0.452	40.4422
0.454	41.0995
0.456	41.4281
0.458	41.7567
0.46	41.0995
0.462	42.414
0.464	42.414
0.466	42.7426
0.468	43.0712
0.47	43.3999
0.472	43.3999
0.474	43.7285
0.476	43.7285
0.478	43.7285
0.48	44.0571
0.482	44.7144
0.484	44.7144
0.486	44.3858
0.488	45.043
0.49	45.3716
0.492	45.3716
0.494	45.7003
0.496	46.3575
0.498	46.3575
0.5	46.6861
0.502	46.6861
0.504	47.0148
0.506	47.0148
0.508	47.0148
0.51	47.672
0.512	47.672
0.514	48.0007
0.516	48.0007
0.518	48.0007
0.52	48.0007
0.522	48.3293
0.524	48.6579
0.526	48.9866
0.528	49.3152
0.53	49.3152
0.532	49.3152
0.534	50.3011
0.536	49.9724
0.538	50.3011
0.54	50.6297
0.542	50.3011
0.544	50.6297
0.546	50.9583
0.548	51.2869
0.55	51.2869
0.552	51.6156
0.554	51.9442
0.556	52.2728
0.558	51.9442
0.56	51.9442
0.562	52.2728
0.564	52.9301
0.566	52.9301
0.568	52.9301
0.57	52.9301
0.572	52.9301
0.574	53.5873
0.576	53.916
0.578	53.916
0.58	53.5873
0.582	54.2446
0.584	54.2446
0.586	54.9019
0.588	54.5732
0.59	54.9019
0.592	54.9019
0.594	55.2305
0.596	55.2305
0.598	55.5591
0.6	55.2305
0.602	55.5591
0.604	55.5591
0.606	56.2164
0.608	56.2164
0.61	56.545
0.612	56.545
0.614	56.8736
0.616	57.2023
0.618	57.5309
0.62	56.8736
0.622	57.2023
0.624	57.5309
0.626	58.1881
0.628	57.8595
0.63	57.8595
0.632	58.1881
0.634	58.1881
0.636	58.5168
0.638	58.5168
0.64	58.5168
0.642	59.174
0.644	58.8454
0.646	59.8313
0.648	59.5027
0.65	59.8313
0.652	59.174
0.654	59.5027
0.656	60.4885
0.658	59.8313
0.66	60.4885
0.662	60.8172
0.664	60.4885
0.666	60.8172
0.668	60.8172
0.67	61.1458
0.672	60.4885
0.674	61.1458
0.676	61.4744
0.678	61.1458
0.68	61.4744
0.682	61.8031
0.684	61.8031
0.686	62.1317
0.688	62.1317
0.69	62.1317
0.692	62.7889
0.694	62.4603
0.696	62.4603
0.698	62.7889
0.7	62.4603
0.702	63.1176
0.704	62.7889
0.706	63.4462
0.708	63.4462
0.71	63.4462
0.712	64.1035
0.714	63.4462
0.716	63.7748
0.718	64.1035
0.72	64.1035
0.722	63.7748
0.724	64.4321
0.726	64.1035
0.728	64.1035
0.73	64.4321
0.732	64.7607
0.734	65.418
0.736	64.7607
0.738	64.7607
0.74	64.7607
0.742	65.418
0.744	65.418
0.746	65.418
0.748	66.0752
0.75	65.418
0.752	66.0752
0.754	65.418
0.756	65.7466
0.758	66.0752
0.76	66.0752
0.762	66.0752
0.764	66.0752
0.766	66.0752
0.768	65.7466
0.77	66.4039
0.772	66.4039
0.774	66.7325
0.776	66.7325
0.778	67.0611
0.78	67.0611
0.782	66.7325
0.784	67.3897
0.786	67.0611
0.788	66.7325
0.79	67.3897
0.792	67.7184
0.794	67.3897
0.796	67.3897
0.798	67.7184
0.8	67.7184
0.802	67.7184
0.804	67.7184
0.806	67.7184
0.808	67.7184
0.81	67.7184
0.812	68.3756
0.814	68.047
0.816	67.3897
0.818	67.7184
0.82	68.3756
0.822	68.3756
0.824	68.3756
0.826	68.3756
0.828	68.047
0.83	68.047
0.832	68.7043
0.834	68.3756
0.836	68.3756
0.838	68.7043
0.84	68.3756
0.842	68.3756
0.844	68.7043
0.846	68.047
0.848	69.0329
0.85	68.7043
0.852	68.7043
0.854	68.7043
0.856	68.3756
0.858	69.0329
0.86	69.0329
0.862	69.3615
0.864	68.7043
0.866	68.7043
0.868	68.7043
0.87	69.0329
0.872	68.7043
0.874	69.0329
0.876	69.3615
0.878	68.7043
0.88	68.7043
0.882	69.0329
0.884	69.0329
0.886	69.3615
0.888	69.0329
0.89	68.7043
0.892	69.3615
0.894	69.6901
0.896	69.3615
0.898	69.0329
0.9	69.0329
0.902	69.3615
0.904	69.6901
0.906	69.3615
0.908	69.6901
0.91	69.3615
0.912	69.6901
0.914	69.0329
0.916	69.6901
0.918	69.3615
0.92	69.3615
0.922	69.3615
0.924	68.7043
0.926	69.6901
0.928	69.3615
0.93	69.3615
0.932	69.3615
0.934	68.7043
0.936	69.6901
0.938	69.3615
0.94	69.3615
0.942	69.0329
0.944	69.0329
0.946	69.3615
0.948	68.7043
0.95	69.0329
0.952	69.3615
0.954	69.3615
0.956	68.7043
0.958	69.0329
0.96	69.6901
0.962	69.6901
0.964	69.3615
0.966	69.0329
0.968	69.0329
0.97	70.0188
0.972	69.0329
0.974	69.3615
0.976	69.3615
0.978	69.0329
0.98	69.0329
0.982	69.3615
0.984	69.3615
0.986	69.0329
0.988	69.3615
0.99	69.3615
0.992	69.0329
0.994	70.0188
0.996	69.0329
0.998	69.3615
1	69.0329
1.002	69.6901
1.004	69.3615
1.006	69.3615
1.008	69.3615
1.01	69.6901
1.012	69.6901
1.014	69.0329
1.016	69.3615
1.018	69.3615
1.02	69.3615
1.022	69.0329
1.024	69.3615
1.026	69.3615
1.028	69.6901
1.03	69.3615
1.032	69.3615
1.034	69.3615
1.036	69.3615
1.038	69.3615
1.04	69.6901
1.042	69.3615
1.044	69.3615
1.046	69.0329
1.048	69.3615
1.05	69.3615
1.052	69.0329
1.054	69.3615
1.056	69.3615
1.058	69.3615
1.06	69.3615
1.062	69.3615
1.064	69.3615
1.066	69.0329
1.068	69.6901
1.07	69.0329
1.072	69.6901
1.074	69.0329
1.076	69.0329
1.078	69.0329
1.08	68.7043
1.082	69.0329
1.084	69.3615
1.086	68.7043
1.088	69.0329
1.09	69.3615
1.092	69.0329
1.094	68.7043
1.096	69.3615
1.098	68.7043
1.1	69.0329
1.102	69.0329
1.104	68.3756
1.106	68.7043
1.108	68.7043
1.11	69.0329
1.112	69.0329
1.114	68.3756
1.116	69.0329
1.118	69.0329
1.12	69.0329
1.122	69.0329
1.124	68.7043
1.126	68.7043
1.128	68.7043
1.13	68.7043
1.132	69.3615
1.134	68.7043
1.136	68.7043
1.138	68.7043
1.14	68.7043
1.142	68.7043
1.144	69.0329
1.146	69.0329
1.148	69.0329
1.15	69.0329
1.152	69.3615
1.154	69.0329
1.156	68.7043
1.158	68.7043
1.16	68.3756
1.162	68.7043
1.164	68.7043
1.166	68.7043
1.168	69.0329
1.17	68.7043
1.172	68.7043
1.174	68.7043
1.176	68.7043
1.178	68.7043
1.18	69.0329
1.182	68.7043
1.184	69.0329
1.186	69.0329
1.188	68.7043
1.19	68.7043
1.192	69.0329
1.194	69.0329
1.196	68.7043
1.198	69.0329
1.2	68.7043
1.202	68.7043
1.204	69.0329
1.206	69.0329
1.208	68.7043
1.21	69.0329
1.212	68.7043
1.214	69.0329
1.216	69.3615
1.218	68.7043
1.22	69.0329
1.222	68.7043
1.224	69.3615
1.226	69.0329
1.228	68.7043
1.23	69.0329
1.232	69.0329
1.234	68.7043
1.236	69.0329
1.238	68.7043
1.24	68.7043
1.242	69.0329
1.244	69.0329
1.246	69.0329
1.248	68.7043
1.25	68.7043
1.252	69.0329
1.254	68.7043
1.256	68.7043
1.258	68.7043
1.26	68.7043
1.262	68.7043
1.264	69.0329
1.266	69.3615
1.268	68.7043
1.27	68.7043
1.272	69.0329
1.274	69.3615
1.276	69.0329
1.278	69.0329
1.28	69.3615
1.282	68.7043
1.284	69.0329
1.286	69.0329
1.288	69.0329
1.29	69.0329
1.292	69.0329
1.294	69.0329
1.296	69.0329
1.298	69.0329
1.3	69.3615
1.302	69.3615
1.304	68.7043
1.306	69.0329
1.308	69.0329
1.31	69.0329
1.312	69.0329
1.314	69.0329
1.316	69.0329
1.318	69.0329
1.32	69.0329
1.322	69.3615
1.324	69.0329
1.326	69.0329
1.328	69.0329
1.33	68.7043
1.332	69.3615
1.334	69.0329
1.336	69.3615
1.338	69.0329
1.34	68.7043
1.342	69.0329
1.344	69.0329
1.346	68.7043
1.348	69.3615
1.35	69.0329
1.352	69.3615
1.354	69.0329
1.356	69.0329
1.358	69.6901
1.36	69.6901
1.362	68.7043
1.364	69.0329
1.366	69.3615
1.368	69.6901
1.37	69.0329
1.372	69.3615
1.374	69.3615
1.376	69.3615
1.378	69.0329
1.38	69.0329
1.382	68.7043
1.384	69.3615
1.386	69.3615
1.388	69.3615
1.39	69.6901
1.392	69.0329
1.394	69.0329
1.396	69.0329
1.398	69.0329
1.4	69.0329
1.402	69.0329
1.404	69.3615
1.406	69.3615
1.408	69.3615
1.41	70.0188
1.412	69.3615
1.414	69.3615
1.416	69.3615
1.418	69.0329
1.42	69.0329
1.422	69.3615
1.424	69.0329
1.426	69.3615
1.428	69.3615
1.43	69.0329
1.432	69.3615
1.434	68.7043
1.436	68.7043
1.438	69.0329
1.44	69.0329
1.442	69.0329
1.444	69.0329
1.446	69.3615
1.448	69.3615
1.45	69.0329
1.452	69.3615
1.454	69.0329
1.456	69.3615
1.458	69.0329
1.46	69.3615
1.462	69.0329
1.464	69.0329
1.466	69.0329
1.468	69.6901
1.47	68.7043
1.472	69.0329
1.474	69.3615
1.476	69.0329
1.478	69.0329
1.48	69.3615
1.482	69.3615
1.484	69.3615
1.486	69.0329
1.488	68.7043
1.49	69.3615
1.492	69.0329
1.494	69.6901
1.496	69.3615
1.498	69.0329
1.5	69.0329
1.502	69.3615
1.504	69.0329
1.506	69.0329
1.508	68.7043
1.51	69.0329
1.512	69.0329
1.514	69.3615
1.516	69.3615
1.518	69.0329
1.52	69.6901
1.522	69.3615
1.524	69.3615
1.526	69.6901
1.528	69.6901
1.53	69.3615
1.532	69.0329
1.534	69.3615
1.536	69.0329
1.538	69.3615
1.54	69.6901
1.542	69.0329
1.544	69.3615
1.546	69.6901
1.548	69.3615
1.55	68.7043
1.552	69.3615
1.554	69.0329
1.556	69.3615
1.558	69.3615
1.56	69.3615
1.562	69.3615
1.564	69.0329
1.566	69.3615
1.568	69.6901
1.57	69.3615
1.572	69.3615
1.574	69.3615
1.576	69.3615
1.578	69.3615
1.58	68.7043
1.582	68.7043
1.584	69.0329
1.586	69.3615
1.588	69.0329
1.59	69.0329
1.592	68.7043
1.594	68.7043
1.596	69.0329
1.598	69.0329
1.6	69.3615
1.602	69.0329
1.604	69.3615
1.606	69.0329
1.608	69.0329
1.61	69.0329
1.612	69.0329
1.614	69.3615
1.616	69.0329
1.618	69.0329
1.62	69.0329
1.622	68.7043
1.624	69.0329
1.626	69.0329
1.628	68.7043
1.63	69.3615
1.632	69.0329
1.634	69.3615
1.636	69.3615
1.638	69.0329
1.64	68.7043
1.642	68.7043
1.644	69.3615
1.646	68.7043
1.648	69.0329
1.65	68.7043
1.652	69.0329
1.654	68.7043
1.656	69.0329
1.658	68.7043
1.66	68.7043
1.662	69.0329
1.664	69.0329
1.666	69.0329
1.668	69.0329
1.67	68.3756
1.672	68.7043
1.674	68.7043
1.676	68.7043
1.678	68.7043
1.68	69.0329
1.682	69.3615
1.684	68.7043
1.686	69.0329
1.688	69.3615
1.69	68.7043
1.692	68.7043
1.694	69.0329
1.696	69.0329
1.698	68.3756
1.7	68.7043
1.702	68.7043
1.704	68.7043
1.706	68.7043
1.708	68.7043
1.71	68.047
1.712	69.0329
1.714	68.7043
1.716	68.3756
1.718	68.7043
1.72	69.0329
1.722	69.3615
1.724	68.7043
1.726	68.7043
1.728	69.3615
1.73	69.0329
1.732	68.7043
1.734	68.3756
1.736	68.7043
1.738	68.3756
1.74	68.7043
1.742	68.3756
1.744	68.3756
1.746	68.7043
1.748	68.7043
1.75	68.3756
1.752	69.3615
1.754	69.0329
1.756	69.0329
1.758	69.0329
1.76	68.7043
1.762	68.7043
1.764	68.7043
1.766	68.3756
1.768	68.7043
1.77	69.0329
1.772	68.7043
1.774	68.7043
1.776	68.7043
1.778	69.0329
1.78	69.0329
1.782	68.7043
1.784	68.3756
1.786	69.6901
1.788	68.7043
1.79	68.3756
1.792	69.0329
1.794	69.0329
1.796	68.3756
1.798	68.7043
1.8	68.7043
1.802	68.7043
1.804	69.0329
1.806	69.0329
1.808	68.7043
1.81	69.0329
1.812	68.7043
1.814	68.7043
1.816	68.7043
1.818	69.0329
1.82	68.3756
1.822	68.7043
1.824	68.7043
1.826	68.7043
1.828	68.7043
1.83	69.0329
1.832	68.3756
1.834	68.3756
1.836	68.3756
1.838	68.7043
1.84	68.7043
1.842	69.0329
1.844	68.3756
1.846	68.047
1.848	68.047
1.85	68.7043
1.852	68.7043
1.854	68.3756
1.856	68.7043
1.858	68.047
1.86	68.3756
1.862	68.7043
1.864	68.7043
1.866	68.3756
1.868	68.3756
1.87	68.3756
1.872	68.3756
1.874	68.7043
1.876	68.3756
1.878	68.3756
1.88	68.7043
1.882	68.3756
1.884	68.3756
1.886	68.047
1.888	68.3756
1.89	68.7043
1.892	67.7184
1.894	68.7043
1.896	68.3756
1.898	69.0329
1.9	68.7043
1.902	68.7043
1.904	68.7043
1.906	68.3756
1.908	68.7043
1.91	68.3756
1.912	68.7043
1.914	68.7043
1.916	68.047
1.918	68.047
1.92	68.7043
1.922	68.047
1.924	68.3756
1.926	68.3756
1.928	68.7043
1.93	68.3756
1.932	68.3756
1.934	68.3756
1.936	68.3756
1.938	68.047
1.94	68.7043
1.942	68.7043
1.944	68.7043
1.946	68.3756
1.948	68.7043
1.95	68.3756
1.952	68.7043
1.954	68.3756
1.956	68.3756
1.958	68.7043
1.96	68.3756
1.962	68.3756
1.964	68.047
1.966	68.3756
1.968	69.0329
1.97	68.047
1.972	68.047
1.974	68.3756
1.976	68.047
1.978	67.7184
1.98	68.3756
1.982	68.7043
1.984	68.3756
1.986	68.7043
1.988	68.7043
1.99	68.3756
1.992	68.3756
1.994	68.7043
1.996	68.3756
1.998	68.7043
2	67.7184
2.002	68.3756
2.004	68.3756
2.006	68.047
2.008	68.047
2.01	68.3756
2.012	68.3756
2.014	68.7043
2.016	68.3756
2.018	68.3756
2.02	68.3756
2.022	68.7043
2.024	68.7043
2.026	68.7043
2.028	68.047
2.03	68.047
2.032	68.047
2.034	68.047
2.036	68.047
2.038	68.3756
2.04	68.3756
2.042	68.3756
2.044	68.3756
2.046	68.3756
2.048	69.0329
2.05	68.7043
2.052	68.3756
2.054	68.7043
2.056	68.3756
2.058	68.3756
2.06	68.047
2.062	68.7043
2.064	68.3756
2.066	68.7043
2.068	68.3756
2.07	68.3756
2.072	68.7043
2.074	68.7043
2.076	68.3756
2.078	68.3756
2.08	68.7043
2.082	68.7043
2.084	69.0329
2.086	68.3756
2.088	68.047
2.09	68.3756
2.092	68.3756
2.094	68.7043
2.096	68.7043
2.098	68.3756
2.1	68.3756
2.102	68.3756
2.104	68.3756
2.106	68.3756
2.108	69.0329
2.11	68.7043
2.112	69.3615
2.114	69.0329
2.116	69.0329
2.118	68.7043
2.12	68.7043
2.122	69.0329
2.124	69.0329
2.126	69.0329
2.128	68.7043
2.13	69.0329
2.132	69.0329
2.134	69.0329
2.136	69.3615
2.138	69.3615
2.14	69.0329
2.142	69.6901
2.144	69.6901
2.146	69.3615
2.148	69.6901
2.15	69.3615
2.152	69.0329
2.154	69.0329
2.156	69.6901
2.158	69.6901
2.16	69.0329
2.162	69.6901
2.164	69.6901
2.166	70.0188
2.168	69.6901
2.17	70.3474
2.172	70.0188
2.174	69.3615
2.176	70.3474
2.178	70.0188
2.18	69.6901
2.182	70.676
2.184	70.676
2.186	70.3474
2.188	70.3474
2.19	70.676
2.192	69.6901
2.194	71.0047
2.196	71.3333
2.198	71.0047
2.2	71.0047
2.202	71.3333
2.204	71.3333
2.206	71.0047
2.208	71.0047
2.21	71.3333
2.212	71.3333
2.214	71.6619
2.216	71.9905
2.218	71.6619
2.22	71.9905
2.222	71.9905
2.224	72.9764
2.226	71.9905
2.228	72.9764
2.23	72.3192
2.232	73.305
2.234	71.6619
2.236	72.6478
2.238	72.6478
2.24	72.6478
2.242	72.3192
2.244	72.6478
2.246	72.9764
2.248	73.305
2.25	73.305
2.252	73.305
2.254	73.305
2.256	73.9623
2.258	73.9623
2.26	74.2909
2.262	74.2909
2.264	74.6196
2.266	74.6196
2.268	74.2909
2.27	73.9623
2.272	74.2909
2.274	74.2909
2.276	75.2768
2.278	75.2768
2.28	75.2768
2.282	75.9341
2.284	75.9341
2.286	75.9341
2.288	75.9341
2.29	75.9341
2.292	75.9341
2.294	76.5913
2.296	76.2627
2.298	76.2627
2.3	76.5913
2.302	77.2486
2.304	77.2486
2.306	76.92
2.308	77.5772
2.31	77.9059
2.312	78.5631
2.314	78.2345
2.316	78.2345
2.318	77.9059
2.32	77.9059
2.322	78.5631
2.324	78.5631
2.326	78.8917
2.328	78.5631
2.33	79.2204
2.332	79.2204
2.334	79.8776
2.336	79.549
2.338	79.8776
2.34	79.549
2.342	79.549
2.344	79.8776
2.346	79.8776
2.348	79.549
2.35	79.549
2.352	79.8776
2.354	79.8776
2.356	80.2062
2.358	80.2062
2.36	81.1921
2.362	81.1921
2.364	81.1921
2.366	81.8494
2.368	81.5208
2.37	82.178
2.372	82.178
2.374	81.8494
2.376	82.178
2.378	82.5066
2.38	82.178
2.382	82.8353
2.384	82.5066
2.386	82.8353
2.388	82.8353
2.39	82.8353
2.392	82.8353
2.394	83.4925
2.396	83.8212
2.398	83.4925
2.4	83.4925
2.402	83.4925
2.404	84.1498
2.406	82.5066
2.408	83.8212
2.41	83.4925
2.412	84.4784
2.414	84.1498
2.416	84.1498
2.418	84.1498
2.42	84.1498
2.422	84.8071
2.424	84.8071
2.426	84.8071
2.428	85.1357
2.43	84.4784
2.432	85.1357
2.434	85.1357
2.436	85.4643
2.438	85.7929
2.44	85.4643
2.442	85.1357
2.444	85.4643
2.446	85.7929
2.448	85.7929
2.45	85.7929
2.452	85.7929
2.454	85.7929
2.456	86.1216
2.458	86.1216
2.46	86.4502
2.462	86.1216
2.464	86.7788
2.466	86.4502
2.468	86.4502
2.47	87.1075
2.472	87.1075
2.474	87.4361
2.476	87.1075
2.478	87.1075
2.48	87.1075
2.482	87.4361
2.484	87.7647
2.486	87.7647
2.488	87.7647
2.49	87.7647
2.492	87.4361
2.494	88.0933
2.496	88.0933
2.498	88.422
2.5	87.7647
2.502	88.0933
2.504	88.422
2.506	88.7506
2.508	88.7506
2.51	89.0792
2.512	89.0792
2.514	88.7506
2.516	89.4078
2.518	89.0792
2.52	89.4078
2.522	89.4078
2.524	88.7506
2.526	89.4078
2.528	89.7365
2.53	89.7365
2.532	89.4078
2.534	90.0651
2.536	90.0651
2.538	89.4078
2.54	90.0651
2.542	90.0651
2.544	89.7365
2.546	90.0651
2.548	90.0651
2.55	90.0651
2.552	90.3937
2.554	89.7365
2.556	90.0651
2.558	90.3937
2.56	90.3937
2.562	90.3937
2.564	90.0651
2.566	90.7224
2.568	90.0651
2.57	90.0651
2.572	90.7224
2.574	90.3937
2.576	90.3937
2.578	90.3937
2.58	89.7365
2.582	90.7224
2.584	91.051
2.586	90.3937
2.588	91.051
2.59	90.7224
2.592	90.7224
2.594	91.051
2.596	90.3937
2.598	90.7224
2.6	90.7224
2.602	90.7224
2.604	90.3937
2.606	90.3937
2.608	90.7224
2.61	90.7224
2.612	91.051
2.614	91.051
2.616	91.051
2.618	91.3796
2.62	91.051
2.622	91.051
2.624	90.7224
2.626	91.3796
2.628	90.7224
2.63	90.7224
2.632	91.051
2.634	91.051
2.636	91.3796
2.638	91.7083
2.64	91.3796
2.642	91.051
2.644	91.3796
2.646	91.3796
2.648	92.0369
2.65	91.7083
2.652	92.3655
2.654	92.3655
2.656	92.6941
2.658	92.0369
2.66	92.3655
2.662	92.3655
2.664	92.6941
2.666	92.6941
2.668	93.0228
2.67	92.6941
2.672	93.3514
2.674	93.3514
2.676	93.0228
2.678	93.0228
2.68	93.3514
2.682	93.3514
2.684	93.68
2.686	93.68
2.688	93.68
2.69	93.68
2.692	93.68
2.694	94.0087
2.696	94.0087
2.698	94.0087
2.7	93.68
2.702	94.3373
2.704	94.3373
2.706	94.6659
2.708	94.9945
2.71	94.9945
2.712	95.3232
2.714	94.6659
2.716	94.6659
2.718	94.9945
2.72	94.9945
2.722	94.6659
2.724	94.9945
2.726	94.9945
2.728	94.9945
2.73	94.9945
2.732	94.9945
2.734	95.3232
2.736	94.6659
2.738	95.3232
2.74	94.9945
2.742	95.3232
2.744	94.9945
2.746	94.9945
2.748	95.3232
2.75	95.3232
2.752	94.9945
2.754	94.6659
2.756	94.9945
2.758	94.9945
2.76	94.6659
2.762	94.9945
2.764	95.3232
2.766	95.3232
2.768	94.9945
2.77	94.9945
2.772	94.9945
2.774	95.3232
2.776	94.6659
2.778	94.6659
2.78	94.6659
2.782	94.9945
2.784	94.9945
2.786	94.9945
2.788	94.9945
2.79	94.6659
2.792	94.3373
2.794	94.9945
2.796	94.9945
2.798	94.6659
2.8	94.9945
2.802	94.9945
2.804	95.3232
2.806	94.9945
2.808	94.9945
2.81	94.9945
2.812	94.6659
2.814	94.3373
2.816	94.6659
2.818	94.6659
2.82	94.3373
2.822	94.6659
2.824	94.9945
2.826	94.3373
2.828	94.6659
2.83	94.9945
2.832	94.6659
2.834	94.6659
2.836	94.9945
2.838	94.6659
2.84	94.9945
2.842	94.6659
2.844	94.9945
2.846	94.6659
2.848	94.6659
2.85	94.3373
2.852	94.6659
2.854	94.6659
2.856	94.9945
2.858	94.6659
2.86	94.6659
2.862	94.6659
2.864	94.6659
2.866	94.3373
2.868	94.6659
2.87	94.6659
2.872	94.6659
2.874	94.6659
2.876	94.6659
2.878	94.6659
2.88	94.6659
2.882	94.6659
2.884	94.3373
2.886	94.6659
2.888	94.6659
2.89	94.3373
2.892	94.6659
2.894	94.9945
2.896	94.9945
2.898	94.9945
2.9	94.6659
2.902	94.6659
2.904	94.3373
2.906	94.6659
2.908	94.3373
2.91	94.6659
2.912	94.3373
2.914	94.9945
2.916	94.9945
2.918	95.3232
2.92	94.9945
2.922	94.9945
2.924	94.6659
2.926	94.9945
2.928	94.9945
2.93	95.3232
2.932	94.9945
2.934	94.3373
2.936	94.9945
2.938	94.6659
2.94	94.9945
2.942	95.3232
2.944	95.3232
2.946	94.6659
2.948	95.3232
2.95	94.9945
2.952	95.3232
2.954	95.3232
2.956	95.3232
2.958	94.3373
2.96	95.3232
2.962	95.3232
2.964	95.3232
2.966	94.9945
2.968	94.9945
2.97	95.3232
2.972	95.3232
2.974	95.3232
2.976	94.9945
2.978	94.9945
2.98	95.3232
2.982	94.9945
2.984	95.6518
2.986	94.9945
2.988	94.9945
2.99	94.9945
2.992	94.9945
2.994	94.9945
2.996	95.3232
2.998	94.6659
3	94.9945
3.002	95.3232
3.004	95.6518
3.006	95.6518
3.008	94.6659
3.01	94.6659
3.012	94.6659
3.014	94.9945
3.016	95.3232
3.018	95.3232
3.02	95.3232
3.022	95.6518
3.024	95.9804
3.026	94.9945
3.028	95.3232
3.03	95.3232
3.032	95.3232
3.034	94.9945
3.036	94.9945
3.038	94.9945
3.04	94.6659
3.042	94.9945
3.044	94.6659
3.046	94.6659
3.048	94.9945
3.05	95.3232
3.052	94.9945
3.054	94.9945
3.056	95.3232
3.058	94.9945
3.06	95.3232
3.062	95.6518
3.064	95.3232
3.066	95.3232
3.068	95.3232
3.07	95.3232
3.072	94.6659
3.074	95.3232
3.076	95.3232
3.078	95.3232
3.08	95.3232
3.082	94.6659
3.084	94.9945
3.086	94.9945
3.088	94.9945
3.09	94.9945
3.092	95.3232
3.094	94.9945
3.096	95.3232
3.098	94.9945
3.1	94.9945
3.102	94.9945
3.104	94.6659
3.106	94.6659
3.108	94.6659
3.11	94.6659
3.112	94.3373
3.114	94.6659
3.116	94.3373
3.118	94.3373
3.12	94.6659
3.122	94.9945
3.124	94.9945
3.126	94.6659
3.128	94.3373
3.13	94.6659
3.132	94.0087
3.134	94.6659
3.136	94.6659
3.138	94.3373
3.14	94.3373
3.142	94.3373
3.144	94.6659
3.146	94.3373
3.148	94.0087
3.15	94.6659
3.152	94.3373
3.154	94.3373
3.156	94.6659
3.158	94.3373
3.16	94.3373
3.162	94.6659
3.164	94.3373
3.166	94.6659
3.168	94.6659
3.17	94.3373
3.172	94.3373
3.174	94.6659
3.176	94.3373
3.178	94.0087
3.18	94.6659
3.182	94.6659
3.184	94.3373
3.186	94.3373
3.188	94.0087
3.19	94.3373
3.192	94.6659
3.194	94.3373
3.196	94.0087
3.198	94.9945
3.2	94.6659
3.202	94.3373
3.204	94.0087
3.206	94.0087
3.208	94.3373
3.21	94.6659
3.212	94.3373
3.214	93.68
3.216	94.3373
3.218	94.0087
3.22	94.0087
3.222	93.68
3.224	94.0087
3.226	94.3373
3.228	93.68
3.23	94.3373
3.232	93.68
3.234	93.68
3.236	94.3373
3.238	94.3373
3.24	94.0087
3.242	93.68
3.244	94.0087
3.246	94.3373
3.248	94.0087
3.25	94.3373
3.252	94.3373
3.254	94.0087
3.256	94.0087
3.258	94.3373
3.26	93.68
3.262	94.3373
3.264	94.0087
3.266	94.0087
3.268	93.68
3.27	94.3373
3.272	94.6659
3.274	94.0087
3.276	93.68
3.278	94.0087
3.28	94.0087
3.282	94.0087
3.284	94.0087
3.286	93.68
3.288	94.0087
3.29	93.68
3.292	94.3373
3.294	93.68
3.296	93.68
3.298	94.0087
3.3	94.0087
3.302	94.0087
3.304	94.0087
3.306	93.68
3.308	93.68
3.31	94.3373
3.312	94.0087
3.314	93.68
3.316	94.0087
3.318	93.68
3.32	94.0087
3.322	93.3514
3.324	94.0087
3.326	93.68
3.328	93.68
3.33	94.3373
3.332	94.0087
3.334	94.0087
3.336	93.68
3.338	93.68
3.34	93.3514
3.342	93.68
3.344	93.68
3.346	93.68
3.348	94.3373
3.35	94.0087
3.352	93.68
3.354	93.68
3.356	93.68
3.358	94.0087
3.36	93.68
3.362	93.68
3.364	93.68
3.366	94.0087
3.368	93.68
3.37	94.0087
3.372	93.68
3.374	93.68
3.376	94.0087
3.378	94.3373
3.38	94.0087
3.382	93.68
3.384	94.0087
3.386	94.3373
3.388	94.0087
3.39	94.0087
3.392	94.0087
3.394	94.0087
3.396	94.0087
3.398	94.0087
3.4	93.68
3.402	94.3373
3.404	94.0087
3.406	94.0087
3.408	94.0087
3.41	94.0087
3.412	94.0087
3.414	94.3373
3.416	94.0087
3.418	94.0087
3.42	94.0087
3.422	94.0087
3.424	94.3373
3.426	94.0087
3.428	94.0087
3.43	94.0087
3.432	93.68
3.434	94.0087
3.436	94.0087
3.438	94.0087
3.44	94.3373
3.442	94.3373
3.444	94.6659
3.446	94.3373
3.448	94.3373
3.45	93.68
3.452	94.0087
3.454	94.3373
3.456	93.68
3.458	94.3373
3.46	93.68
3.462	94.0087
3.464	94.0087
3.466	94.0087
3.468	94.0087
3.47	94.0087
3.472	94.3373
3.474	94.3373
3.476	94.3373
3.478	93.68
3.48	94.0087
3.482	94.0087
3.484	94.0087
3.486	94.0087
3.488	93.68
3.49	94.0087
3.492	94.0087
3.494	94.0087
3.496	94.0087
3.498	94.0087
3.5	94.0087
3.502	94.0087
3.504	94.0087
3.506	94.0087
3.508	94.0087
3.51	93.68
3.512	94.3373
3.514	94.0087
3.516	94.0087
3.518	94.3373
3.52	94.0087
3.522	94.3373
3.524	93.68
3.526	94.0087
3.528	94.0087
3.53	94.3373
3.532	94.3373
3.534	94.0087
3.536	94.3373
3.538	94.3373
3.54	94.3373
3.542	94.0087
3.544	94.0087
3.546	94.3373
3.548	94.0087
3.55	94.3373
3.552	94.3373
3.554	93.68
3.556	94.0087
3.558	94.3373
3.56	94.6659
3.562	94.3373
3.564	94.0087
3.566	94.3373
3.568	94.3373
3.57	94.6659
3.572	94.0087
3.574	94.3373
3.576	94.3373
3.578	94.6659
3.58	94.0087
3.582	94.3373
3.584	94.0087
3.586	94.3373
3.588	94.6659
3.59	94.0087
3.592	94.0087
3.594	94.0087
3.596	94.0087
3.598	94.6659
3.6	94.3373
3.602	93.68
3.604	94.3373
3.606	94.3373
3.608	94.0087
3.61	94.3373
3.612	94.6659
3.614	94.0087
3.616	94.0087
3.618	93.0228
3.62	93.68
3.622	94.3373
3.624	93.68
3.626	94.0087
3.628	93.68
3.63	93.68
3.632	94.0087
3.634	94.0087
3.636	94.6659
3.638	94.3373
3.64	94.0087
3.642	94.0087
3.644	94.3373
3.646	94.0087
3.648	94.0087
3.65	94.0087
3.652	93.68
3.654	94.3373
3.656	94.3373
3.658	94.0087
3.66	94.6659
3.662	93.68
3.664	94.0087
3.666	94.3373
3.668	94.0087
3.67	94.6659
3.672	94.0087
3.674	94.3373
3.676	94.0087
3.678	94.3373
3.68	94.0087
3.682	94.3373
3.684	94.0087
3.686	94.3373
3.688	94.0087
3.69	94.0087
3.692	94.3373
3.694	94.3373
3.696	94.9945
3.698	94.0087
3.7	94.3373
3.702	94.3373
3.704	94.3373
3.706	94.3373
3.708	94.3373
3.71	94.3373
3.712	94.3373
3.714	94.3373
3.716	94.0087
3.718	94.3373
3.72	94.3373
3.722	94.0087
3.724	94.0087
3.726	94.9945
3.728	94.0087
3.73	94.6659
3.732	94.0087
3.734	94.0087
3.736	94.0087
3.738	94.3373
3.74	94.6659
3.742	94.0087
3.744	94.6659
3.746	94.6659
3.748	94.3373
3.75	94.0087
3.752	94.3373
3.754	94.3373
3.756	94.9945
3.758	94.3373
3.76	94.3373
3.762	94.9945
3.764	94.6659
3.766	94.0087
3.768	94.3373
3.77	94.0087
3.772	94.6659
3.774	94.9945
3.776	94.3373
3.778	94.6659
3.78	94.3373
3.782	94.6659
3.784	94.3373
3.786	94.3373
3.788	94.6659
3.79	94.3373
3.792	94.0087
3.794	94.3373
3.796	94.3373
3.798	94.3373
3.8	94.6659
3.802	95.3232
3.804	94.0087
3.806	94.3373
3.808	94.3373
3.81	94.6659
3.812	94.6659
3.814	94.3373
3.816	94.3373
3.818	94.3373
3.82	94.3373
3.822	94.3373
3.824	94.6659
3.826	94.3373
3.828	94.0087
3.83	94.3373
3.832	94.3373
3.834	94.6659
3.836	94.3373
3.838	94.6659
3.84	93.68
3.842	94.6659
3.844	94.0087
3.846	94.0087
3.848	94.3373
3.85	94.6659
3.852	94.0087
3.854	94.0087
3.856	94.0087
3.858	94.0087
3.86	94.3373
3.862	94.3373
3.864	94.6659
3.866	94.3373
3.868	94.6659
3.87	94.0087
3.872	94.0087
3.874	94.3373
3.876	94.0087
3.878	94.3373
3.88	94.0087
3.882	94.0087
3.884	94.3373
3.886	94.0087
3.888	94.0087
3.89	94.0087
3.892	94.0087
3.894	94.3373
3.896	94.0087
3.898	94.0087
3.9	93.68
3.902	94.0087
3.904	94.0087
3.906	94.0087
3.908	94.0087
3.91	93.68
3.912	94.3373
3.914	93.68
3.916	94.0087
3.918	94.0087
3.92	94.0087
3.922	94.0087
3.924	94.0087
3.926	94.0087
3.928	94.0087
3.93	94.0087
3.932	94.0087
3.934	93.68
3.936	94.0087
3.938	93.68
3.94	93.68
3.942	94.0087
3.944	94.3373
3.946	93.68
3.948	93.68
3.95	93.68
3.952	94.0087
3.954	94.0087
3.956	94.3373
3.958	94.3373
3.96	93.68
3.962	94.0087
3.964	94.0087
3.966	94.0087
3.968	93.68
3.97	93.68
3.972	93.68
3.974	93.68
3.976	93.68
3.978	94.0087
3.98	94.0087
3.982	94.0087
3.984	94.0087
3.986	94.0087
3.988	94.0087
3.99	94.0087
3.992	94.0087
3.994	93.68
3.996	94.0087
[truncated: 2,751 more rows]
