# Supplementary material for: Discharge domains regulation and dynamic processes of direct-current triboelectric nanogenerator
Source: Nat Commun. 2023 Jun 3;14:3218. doi: 10.1038/s41467-023-38815-9 (PMC10239477; doi:10.1038/s41467-023-38815-9)
Supplement: Supplementary file 3 — Source Data [file 41467_2023_38815_MOESM3_ESM.zip › Source Data/Source Data Fig. 5.xlsx]

## Sheet: 5c
Vertical distance (μm)	Electric field intensity (MV m^(-1))
300	42.215
270	41.312
150	36.317

## Sheet: 5d
	Charge density (μC m^(-2))
Vertical distance (μm)	1st domain	2 nd domain
300	6.26939	86.7483
270	21.4748	70.4762
150	62.4272	26.8408

## Sheet: 5e
Horizontal distance (mm)	Electric field intensity (MV m^(-1))
2	44.859
1	39.17
0.5	36.317

## Sheet: 5f
	Charge density (μC m^(-2))
Horizontal distance	1st domain	2 nd domain
2 mm	27.1946	57.2408
1 mm	30.2367	44.7238
0.5 mm	67.434	17.1809
