# Supplementary material for: Discharge domains regulation and dynamic processes of direct-current triboelectric nanogenerator
Source: Nat Commun. 2023 Jun 3;14:3218. doi: 10.1038/s41467-023-38815-9 (PMC10239477; doi:10.1038/s41467-023-38815-9)
Supplement: Supplementary file 3 — Source Data [file 41467_2023_38815_MOESM3_ESM.zip › Source Data/Source Data Fig. 6.xlsx]

## Sheet: 6c
	Percentage of charge collected and non-collected to the total generated charge (%)
		1st trial	2nd trial	3rd trial	4th trial	5th trial	Mean	Standard
Without 2nd domain blocked	Chrages collected in 1st domain	45.6293	38.4199	40.2676	40.2347	38.376	40.5855	2.96796
	Charges non-collected (possibly discharge in 2nd domain)	46.138	53.3463	51.4438	51.4218	53.3353	51.137	2.95293
With 2nd domain blocked	Chrages collected in 1st domain	20.3274	20.9651	20.262	20.4973	19.7749	20.3653	0.429486
	Charges non-collected (possibly discharge in 2nd domain)	70.3446	69.4024	70.4296	69.9805	70.8814	70.2077	0.552725

## Sheet: 6d
	Output power (μW)
		1st trial	2nd trial	3rd trial	4th trial	5th trial	Mean	Standard
With 2nd domain blocked	1	0.272818	0.238138	0.184718	0.198209	0.168977	0.212572	0.0423257
	10	1.48051	1.65928	1.82814	1.51006	1.13555	1.52271	0.256794
	100	9.24034	10.4179	10.6921	10.3887	10.3139	10.2106	0.560939
	200	17.1142	19.7535	18.3031	18.1178	17.6009	18.1779	0.995765
	500	43.1242	40.4138	37.1465	36.3763	34.7439	38.3609	3.36896
	1000	67.3077	70.5926	66.3726	63.8937	59.1263	65.4586	4.27667
	2000	95.413	108.746	95.5522	93.3735	89.815	96.5799	7.18465
	3000	126.972	142.762	130.832	123.194	117.261	128.204	9.55522
Without 2nd domain blocked	1	0.00363898	0.0050334	0.00409022	0.0043951	0.00470935	0.00437341	0.000540485
	10	0.0278827	0.0323937	0.0400318	0.0316902	0.0680467	0.040009	0.0162816
	100	0.377317	0.443599	0.461726	0.411567	0.450237	0.428889	0.0343151
	200	0.941174	0.961853	0.900233	0.812699	0.931207	0.909433	0.0584627
	500	2.66924	2.69591	2.39072	2.27213	2.39336	2.48427	0.187766
	1000	3.88074	4.19064	3.38337	3.29207	3.62387	3.67414	0.368276
	2000	6.91564	6.42539	6.28325	5.99836	6.6075	6.44603	0.344216
	3000	8.71977	9.89029	9.77917	9.3543	9.27969	9.40464	0.464576
