# Supplementary material for: Discharge domains regulation and dynamic processes of direct-current triboelectric nanogenerator
Source: Nat Commun. 2023 Jun 3;14:3218. doi: 10.1038/s41467-023-38815-9 (PMC10239477; doi:10.1038/s41467-023-38815-9)
Supplement: Supplementary file 3 — Source Data [file 41467_2023_38815_MOESM3_ESM.zip › Source Data/Source Data Fig. S1.xlsx]

## Sheet: Sheet1
Distance (μm)	Breakdown voltage (V)
6	512.684
6.09409	496.909
6.18819	482.837
6.28228	470.222
6.37638	458.86
6.47047	448.586
6.56456	439.261
6.65866	430.771
6.75275	423.016
6.84685	415.915
6.94094	409.395
7.03504	403.397
7.12913	397.866
7.22322	392.758
7.31732	388.031
7.41141	383.651
7.50551	379.586
7.5996	375.81
7.69369	372.297
7.78779	369.025
7.88188	365.977
7.97598	363.133
8.07007	360.479
8.16416	358
8.25826	355.684
8.35235	353.519
8.44645	351.494
8.54054	349.6
8.63463	347.828
8.72873	346.171
8.82282	344.62
8.91692	343.17
9.01101	341.814
9.10511	340.546
9.1992	339.362
9.29329	338.255
9.38739	337.223
9.48148	336.261
9.57558	335.364
9.66967	334.53
9.76376	333.755
9.85786	333.036
9.95195	332.37
10.046	331.754
10.1401	331.186
10.2342	330.663
10.3283	330.184
10.4224	329.746
10.5165	329.348
10.6106	328.986
10.7047	328.661
10.7988	328.37
10.8929	328.111
10.987	327.883
11.0811	327.685
11.1752	327.516
11.2693	327.374
11.3634	327.258
11.4575	327.167
11.5516	327.1
11.6456	327.056
11.7397	327.035
11.8338	327.035
11.9279	327.055
12.022	327.094
12.1161	327.153
12.2102	327.23
12.3043	327.324
12.3984	327.436
12.4925	327.563
12.5866	327.706
12.6807	327.864
12.7748	328.037
12.8689	328.224
12.963	328.424
13.0571	328.637
13.1511	328.863
13.2453	329.101
13.3393	329.351
13.4334	329.612
13.5275	329.885
13.6216	330.167
13.7157	330.461
13.8098	330.764
13.9039	331.077
13.998	331.399
14.0921	331.73
14.1862	332.07
14.2803	332.418
14.3744	332.775
14.4685	333.139
14.5626	333.511
14.6567	333.891
14.7508	334.278
14.8448	334.672
14.9389	335.073
15.033	335.48
15.1271	335.894
15.2212	336.314
15.3153	336.741
15.4094	337.173
15.5035	337.611
15.5976	338.054
15.6917	338.503
15.7858	338.957
15.8799	339.416
15.974	339.88
16.0681	340.349
16.1622	340.823
16.2563	341.301
16.3503	341.784
16.4444	342.271
16.5385	342.762
16.6326	343.257
16.7267	343.757
16.8208	344.26
16.9149	344.767
17.009	345.278
17.1031	345.792
17.1972	346.31
17.2913	346.831
17.3854	347.355
17.4795	347.883
17.5736	348.414
17.6677	348.947
17.7618	349.484
17.8559	350.024
17.95	350.567
18.044	351.112
18.1381	351.66
18.2322	352.211
18.3263	352.764
18.4204	353.32
18.5145	353.878
18.6086	354.439
18.7027	355.002
18.7968	355.567
18.8909	356.134
18.985	356.704
19.0791	357.275
19.1732	357.849
19.2673	358.425
19.3614	359.002
19.4555	359.582
19.5495	360.163
19.6436	360.747
19.7377	361.332
19.8318	361.918
19.9259	362.507
20.02	363.097
20.1141	363.688
20.2082	364.282
20.3023	364.877
20.3964	365.473
20.4905	366.071
20.5846	366.67
20.6787	367.271
20.7728	367.873
20.8669	368.476
20.961	369.08
21.0551	369.686
21.1491	370.293
21.2432	370.902
21.3373	371.511
21.4314	372.122
21.5255	372.734
21.6196	373.347
21.7137	373.961
21.8078	374.576
21.9019	375.192
21.996	375.809
22.0901	376.427
22.1842	377.046
22.2783	377.666
22.3724	378.287
22.4665	378.909
22.5606	379.531
22.6547	380.155
22.7488	380.779
22.8428	381.404
22.9369	382.03
23.031	382.657
23.1251	383.284
23.2192	383.912
23.3133	384.541
23.4074	385.171
23.5015	385.801
23.5956	386.432
23.6897	387.064
23.7838	387.696
23.8779	388.329
23.972	388.963
24.0661	389.597
24.1602	390.231
24.2542	390.867
24.3483	391.502
24.4424	392.139
24.5365	392.776
24.6306	393.413
24.7247	394.051
24.8188	394.689
24.9129	395.328
25.007	395.967
25.1011	396.607
25.1952	397.247
25.2893	397.888
25.3834	398.529
25.4775	399.171
25.5716	399.812
25.6657	400.455
25.7598	401.097
25.8539	401.74
25.9479	402.384
26.042	403.027
26.1361	403.671
26.2302	404.316
26.3243	404.96
26.4184	405.605
26.5125	406.251
26.6066	406.896
26.7007	407.542
26.7948	408.188
26.8889	408.835
26.983	409.482
27.0771	410.129
27.1712	410.776
27.2653	411.423
27.3594	412.071
27.4535	412.719
27.5476	413.367
27.6416	414.015
27.7357	414.664
27.8298	415.313
27.9239	415.962
28.018	416.611
28.1121	417.26
28.2062	417.91
28.3003	418.559
28.3944	419.209
28.4885	419.859
28.5826	420.509
28.6767	421.159
28.7708	421.81
28.8649	422.46
28.959	423.111
29.053	423.762
29.1471	424.413
29.2412	425.064
29.3353	425.715
29.4294	426.366
29.5235	427.018
29.6176	427.669
29.7117	428.321
29.8058	428.972
29.8999	429.624
29.994	430.276
30.0881	430.928
30.1822	431.58
30.2763	432.232
30.3704	432.884
30.4645	433.536
30.5586	434.188
30.6527	434.84
30.7467	435.493
30.8408	436.145
30.9349	436.797
31.029	437.45
31.1231	438.102
31.2172	438.755
31.3113	439.407
31.4054	440.06
31.4995	440.712
31.5936	441.365
31.6877	442.018
31.7818	442.67
31.8759	443.323
31.97	443.975
32.0641	444.628
32.1582	445.281
32.2522	445.933
32.3464	446.586
32.4404	447.238
32.5345	447.891
32.6286	448.543
32.7227	449.196
32.8168	449.849
32.9109	450.501
33.005	451.154
33.0991	451.806
33.1932	452.458
33.2873	453.111
33.3814	453.763
33.4755	454.416
33.5696	455.068
33.6637	455.72
33.7578	456.372
33.8518	457.024
33.946	457.677
34.04	458.329
34.1341	458.981
34.2282	459.633
34.3223	460.285
34.4164	460.936
34.5105	461.588
34.6046	462.24
34.6987	462.892
34.7928	463.543
34.8869	464.195
34.981	464.846
35.0751	465.498
35.1692	466.149
35.2633	466.8
35.3574	467.452
35.4515	468.103
35.5455	468.754
35.6396	469.405
35.7337	470.056
35.8278	470.706
35.9219	471.357
36.016	472.008
36.1101	472.658
36.2042	473.309
36.2983	473.959
36.3924	474.61
36.4865	475.26
36.5806	475.91
36.6747	476.56
36.7688	477.21
36.8629	477.86
36.957	478.51
37.051	479.159
37.1452	479.809
37.2392	480.458
37.3333	481.108
37.4274	481.757
37.5215	482.406
37.6156	483.055
37.7097	483.704
37.8038	484.353
37.8979	485.002
37.992	485.65
38.0861	486.299
38.1802	486.947
38.2743	487.596
38.3684	488.244
38.4625	488.892
38.5566	489.54
38.6506	490.188
38.7447	490.836
38.8388	491.483
38.9329	492.131
39.027	492.778
39.1211	493.425
39.2152	494.073
39.3093	494.72
39.4034	495.367
39.4975	496.013
39.5916	496.66
39.6857	497.307
39.7798	497.953
39.8739	498.6
39.968	499.246
40.0621	499.892
40.1562	500.538
40.2503	501.184
40.3443	501.829
40.4384	502.475
40.5325	503.12
40.6266	503.766
40.7207	504.411
40.8148	505.056
40.9089	505.701
41.003	506.346
41.0971	506.99
41.1912	507.635
41.2853	508.279
41.3794	508.924
41.4735	509.568
41.5676	510.212
41.6617	510.856
41.7558	511.5
41.8499	512.143
41.9439	512.787
42.038	513.43
42.1321	514.073
42.2262	514.716
42.3203	515.359
42.4144	516.002
42.5085	516.645
42.6026	517.287
42.6967	517.93
42.7908	518.572
42.8849	519.214
42.979	519.856
43.0731	520.498
43.1672	521.14
43.2613	521.781
43.3554	522.423
43.4494	523.064
43.5435	523.705
43.6376	524.346
43.7317	524.987
43.8258	525.628
43.9199	526.268
44.014	526.909
44.1081	527.549
44.2022	528.189
44.2963	528.829
44.3904	529.469
44.4845	530.109
44.5786	530.748
44.6727	531.388
44.7668	532.027
44.8609	532.666
44.9549	533.305
45.0491	533.944
45.1431	534.583
45.2372	535.221
45.3313	535.86
45.4254	536.498
45.5195	537.136
45.6136	537.774
45.7077	538.412
45.8018	539.049
45.8959	539.687
45.99	540.324
46.0841	540.962
46.1782	541.599
46.2723	542.236
46.3664	542.873
46.4605	543.509
46.5545	544.146
46.6487	544.782
46.7427	545.418
46.8368	546.054
46.9309	546.69
47.025	547.326
47.1191	547.962
47.2132	548.597
47.3073	549.233
47.4014	549.868
47.4955	550.503
47.5896	551.138
47.6837	551.772
47.7778	552.407
47.8719	553.041
47.966	553.676
48.0601	554.31
48.1542	554.944
48.2482	555.578
48.3423	556.211
48.4364	556.845
48.5305	557.478
48.6246	558.112
48.7187	558.745
48.8128	559.378
48.9069	560.011
49.001	560.643
49.0951	561.276
49.1892	561.908
49.2833	562.54
49.3774	563.172
49.4715	563.804
49.5656	564.436
49.6597	565.068
49.7537	565.699
49.8479	566.33
49.9419	566.962
50.036	567.593
50.1301	568.223
50.2242	568.854
50.3183	569.485
50.4124	570.115
50.5065	570.745
50.6006	571.376
50.6947	572.005
50.7888	572.635
50.8829	573.265
50.977	573.894
51.0711	574.524
51.1652	575.153
51.2593	575.782
51.3533	576.411
51.4475	577.04
51.5415	577.668
51.6356	578.297
51.7297	578.925
51.8238	579.553
51.9179	580.181
52.012	580.809
52.1061	581.437
52.2002	582.065
52.2943	582.692
52.3884	583.319
52.4825	583.946
52.5766	584.573
52.6707	585.2
52.7648	585.827
52.8589	586.453
52.953	587.08
53.047	587.706
53.1411	588.332
53.2352	588.958
53.3293	589.584
53.4234	590.21
53.5175	590.835
53.6116	591.46
53.7057	592.086
53.7998	592.711
53.8939	593.336
53.988	593.96
54.0821	594.585
54.1762	595.209
54.2703	595.834
54.3644	596.458
54.4585	597.082
54.5525	597.706
54.6467	598.329
54.7407	598.953
54.8348	599.576
54.9289	600.2
55.023	600.823
55.1171	601.446
55.2112	602.069
55.3053	602.691
55.3994	603.314
55.4935	603.936
55.5876	604.558
55.6817	605.181
55.7758	605.803
55.8699	606.424
55.964	607.046
56.0581	607.667
56.1521	608.289
56.2463	608.91
56.3403	609.531
56.4344	610.152
56.5285	610.773
56.6226	611.393
56.7167	612.014
56.8108	612.634
56.9049	613.255
56.999	613.875
57.0931	614.495
57.1872	615.114
57.2813	615.734
57.3754	616.353
57.4695	616.973
57.5636	617.592
57.6577	618.211
57.7518	618.83
57.8458	619.449
57.9399	620.067
58.034	620.686
58.1281	621.304
58.2222	621.922
58.3163	622.54
58.4104	623.158
58.5045	623.776
58.5986	624.393
58.6927	625.011
58.7868	625.628
58.8809	626.245
58.975	626.862
59.0691	627.479
59.1632	628.096
59.2573	628.713
59.3513	629.329
59.4455	629.945
59.5395	630.562
59.6336	631.178
59.7277	631.793
59.8218	632.409
59.9159	633.025
60.01	633.64
60.1041	634.256
60.1982	634.871
60.2923	635.486
60.3864	636.101
60.4805	636.715
60.5746	637.33
60.6687	637.945
60.7628	638.559
60.8569	639.173
60.9509	639.787
61.0451	640.401
61.1391	641.015
61.2332	641.628
61.3273	642.242
61.4214	642.855
61.5155	643.469
61.6096	644.082
61.7037	644.695
61.7978	645.307
61.8919	645.92
61.986	646.533
62.0801	647.145
62.1742	647.757
62.2683	648.369
62.3624	648.981
62.4565	649.593
62.5506	650.205
62.6446	650.816
62.7387	651.428
62.8328	652.039
62.9269	652.65
63.021	653.261
63.1151	653.872
63.2092	654.483
63.3033	655.093
63.3974	655.704
63.4915	656.314
63.5856	656.924
63.6797	657.534
63.7738	658.144
63.8679	658.754
63.962	659.363
64.0561	659.973
64.1501	660.582
64.2442	661.192
64.3383	661.801
64.4324	662.41
64.5265	663.018
64.6206	663.627
64.7147	664.236
64.8088	664.844
64.9029	665.452
64.997	666.06
65.0911	666.668
65.1852	667.276
65.2793	667.884
65.3734	668.492
65.4675	669.099
65.5616	669.706
65.6557	670.314
65.7498	670.921
65.8438	671.528
65.9379	672.134
66.032	672.741
66.1261	673.348
66.2202	673.954
66.3143	674.56
66.4084	675.166
66.5025	675.772
66.5966	676.378
66.6907	676.984
66.7848	677.59
66.8789	678.195
66.973	678.8
67.0671	679.406
67.1612	680.011
67.2553	680.616
67.3494	681.22
67.4434	681.825
67.5375	682.43
67.6316	683.034
67.7257	683.638
67.8198	684.242
67.9139	684.846
68.008	685.45
68.1021	686.054
68.1962	686.658
68.2903	687.261
68.3844	687.865
68.4785	688.468
68.5726	689.071
68.6667	689.674
68.7608	690.277
68.8548	690.88
68.9489	691.482
69.043	692.085
69.1371	692.687
69.2312	693.289
69.3253	693.891
69.4194	694.493
69.5135	695.095
69.6076	695.697
69.7017	696.298
69.7958	696.9
69.8899	697.501
69.984	698.102
70.0781	698.703
70.1722	699.304
70.2663	699.905
70.3604	700.506
70.4544	701.106
70.5486	701.707
70.6426	702.307
70.7367	702.907
70.8308	703.507
70.9249	704.107
71.019	704.707
71.1131	705.307
71.2072	705.906
71.3013	706.505
71.3954	707.105
71.4895	707.704
71.5836	708.303
71.6777	708.902
71.7718	709.501
71.8659	710.099
71.96	710.698
72.0541	711.296
72.1482	711.895
72.2422	712.493
72.3363	713.091
72.4304	713.689
72.5245	714.286
72.6186	714.884
72.7127	715.482
72.8068	716.079
72.9009	716.676
72.995	717.274
73.0891	717.871
73.1832	718.468
73.2773	719.064
73.3714	719.661
73.4655	720.258
73.5596	720.854
73.6536	721.45
73.7477	722.047
73.8418	722.643
73.9359	723.239
74.03	723.834
74.1241	724.43
74.2182	725.026
74.3123	725.621
74.4064	726.216
74.5005	726.812
74.5946	727.407
74.6887	728.002
74.7828	728.597
74.8769	729.191
74.971	729.786
75.0651	730.38
75.1592	730.975
75.2532	731.569
75.3474	732.163
75.4414	732.757
75.5355	733.351
75.6296	733.945
75.7237	734.539
75.8178	735.132
75.9119	735.726
76.006	736.319
76.1001	736.912
76.1942	737.505
76.2883	738.098
76.3824	738.691
76.4765	739.284
76.5706	739.876
76.6647	740.469
76.7588	741.061
76.8529	741.653
76.947	742.245
77.041	742.837
77.1351	743.429
77.2292	744.021
77.3233	744.613
77.4174	745.204
77.5115	745.796
77.6056	746.387
77.6997	746.978
77.7938	747.569
77.8879	748.16
77.982	748.751
78.0761	749.342
78.1702	749.932
78.2643	750.523
78.3584	751.113
78.4524	751.703
78.5465	752.293
78.6406	752.883
78.7347	753.473
78.8288	754.063
78.9229	754.653
79.017	755.242
79.1111	755.832
79.2052	756.421
79.2993	757.01
79.3934	757.6
79.4875	758.189
79.5816	758.777
79.6757	759.366
79.7698	759.955
79.8639	760.543
79.958	761.132
80.052	761.72
80.1462	762.308
80.2402	762.896
80.3343	763.484
80.4284	764.072
80.5225	764.66
80.6166	765.248
80.7107	765.835
80.8048	766.422
80.8989	767.01
80.993	767.597
81.0871	768.184
81.1812	768.771
81.2753	769.358
81.3694	769.945
81.4635	770.531
81.5576	771.118
81.6517	771.704
81.7458	772.29
81.8398	772.876
81.9339	773.463
82.028	774.049
82.1221	774.634
82.2162	775.22
82.3103	775.806
82.4044	776.391
82.4985	776.977
82.5926	777.562
82.6867	778.147
82.7808	778.732
82.8749	779.317
82.969	779.902
83.0631	780.487
83.1572	781.071
83.2512	781.656
83.3453	782.24
83.4394	782.825
83.5335	783.409
83.6276	783.993
83.7217	784.577
83.8158	785.161
83.9099	785.744
84.004	786.328
84.0981	786.912
84.1922	787.495
84.2863	788.078
84.3804	788.662
84.4745	789.245
84.5686	789.828
84.6627	790.411
84.7568	790.993
84.8508	791.576
84.9449	792.159
85.039	792.741
85.1331	793.324
85.2272	793.906
85.3213	794.488
85.4154	795.07
85.5095	795.652
85.6036	796.234
85.6977	796.815
85.7918	797.397
85.8859	797.979
85.98	798.56
86.0741	799.141
86.1682	799.722
86.2623	800.304
86.3564	800.885
86.4505	801.465
86.5445	802.046
86.6386	802.627
86.7327	803.207
86.8268	803.788
86.9209	804.368
87.015	804.948
87.1091	805.529
87.2032	806.109
87.2973	806.689
87.3914	807.268
87.4855	807.848
87.5796	808.428
87.6737	809.007
87.7678	809.587
87.8619	810.166
87.956	810.745
88.05	811.324
88.1441	811.903
88.2382	812.482
88.3323	813.061
88.4264	813.64
88.5205	814.218
88.6146	814.797
88.7087	815.375
88.8028	815.953
88.8969	816.532
88.991	817.11
89.0851	817.688
89.1792	818.265
89.2733	818.843
89.3674	819.421
89.4615	819.998
89.5556	820.576
89.6496	821.153
89.7437	821.731
89.8378	822.308
89.9319	822.885
90.026	823.462
90.1201	824.039
90.2142	824.615
90.3083	825.192
90.4024	825.768
90.4965	826.345
90.5906	826.921
90.6847	827.498
90.7788	828.074
90.8729	828.65
90.967	829.226
91.0611	829.802
91.1552	830.377
91.2493	830.953
91.3433	831.528
91.4374	832.104
91.5315	832.679
91.6256	833.255
91.7197	833.83
91.8138	834.405
91.9079	834.98
92.002	835.555
92.0961	836.129
92.1902	836.704
92.2843	837.279
92.3784	837.853
92.4725	838.427
92.5666	839.002
92.6607	839.576
92.7548	840.15
92.8488	840.724
92.9429	841.298
93.037	841.871
93.1311	842.445
93.2252	843.019
93.3193	843.592
93.4134	844.166
93.5075	844.739
93.6016	845.312
93.6957	845.885
93.7898	846.458
93.8839	847.031
93.978	847.604
94.0721	848.177
94.1662	848.749
94.2603	849.322
94.3543	849.894
94.4484	850.466
94.5425	851.039
94.6366	851.611
94.7307	852.183
94.8248	852.755
94.9189	853.327
95.013	853.898
95.1071	854.47
95.2012	855.042
95.2953	855.613
95.3894	856.184
95.4835	856.756
95.5776	857.327
95.6717	857.898
95.7658	858.469
95.8599	859.04
95.954	859.611
96.0481	860.181
96.1421	860.752
96.2362	861.322
96.3303	861.893
96.4244	862.463
96.5185	863.033
96.6126	863.604
96.7067	864.174
96.8008	864.743
96.8949	865.313
96.989	865.883
97.0831	866.453
97.1772	867.022
97.2713	867.592
97.3654	868.161
97.4595	868.731
97.5536	869.3
97.6476	869.869
97.7417	870.438
97.8358	871.007
97.9299	871.576
98.024	872.144
98.1181	872.713
98.2122	873.282
98.3063	873.85
98.4004	874.418
98.4945	874.987
98.5886	875.555
98.6827	876.123
98.7768	876.691
98.8709	877.259
98.965	877.827
99.0591	878.394
99.1531	878.962
99.2472	879.53
99.3413	880.097
99.4354	880.664
99.5295	881.232
99.6236	881.799
99.7177	882.366
99.8118	882.933
99.9059	883.5
100	884.067
