# Supplementary material for: Discharge domains regulation and dynamic processes of direct-current triboelectric nanogenerator
Source: Nat Commun. 2023 Jun 3;14:3218. doi: 10.1038/s41467-023-38815-9 (PMC10239477; doi:10.1038/s41467-023-38815-9)
Supplement: Supplementary file 3 — Source Data [file 41467_2023_38815_MOESM3_ESM.zip › Source Data/Source Data Fig. S10.xlsx]

## Sheet: Sheet1
Time (s)	Current (nA)
17.232	0.62734
17.233	1.61382
17.234	1.94265
17.235	2.27148
17.236	2.6003
17.237	1.94265
17.238	1.28499
17.239	1.28499
17.24	1.61382
17.241	1.28499
17.242	1.94265
17.243	2.6003
17.244	2.27148
17.245	1.94265
17.246	1.61382
17.247	1.94265
17.248	1.94265
17.249	1.61382
17.25	0.62734
17.251	0.29851
17.252	0.95617
17.253	-0.03032
17.254	0.62734
17.255	0.29851
17.256	0.29851
17.257	0.29851
17.258	0.95617
17.259	0.95617
17.26	2.27148
17.261	2.6003
17.262	1.28499
17.263	2.27148
17.264	1.94265
17.265	1.94265
17.266	2.92913
17.267	0.62734
17.268	0.95617
17.269	0.29851
17.27	0.29851
17.271	0.62734
17.272	0.29851
17.273	-0.35914
17.274	-1.34562
17.275	-0.03032
17.276	0.29851
17.277	0.62734
17.278	1.61382
17.279	1.94265
17.28	2.92913
17.281	2.92913
17.282	3.91561
17.283	2.6003
17.284	2.27148
17.285	1.28499
17.286	0.95617
17.287	0.62734
17.288	0.95617
17.289	1.94265
17.29	1.28499
17.291	1.61382
17.292	1.28499
17.293	0.95617
17.294	0.95617
17.295	0.95617
17.296	1.28499
17.297	1.61382
17.298	1.28499
17.299	1.61382
17.3	1.94265
17.301	2.27148
17.302	2.27148
17.303	2.27148
17.304	1.94265
17.305	0.95617
17.306	0.95617
17.307	1.61382
17.308	0.62734
17.309	-0.03032
17.31	-0.68797
17.311	-1.67445
17.312	-2.66093
17.313	-1.67445
17.314	-2.33211
17.315	-2.00328
17.316	-2.00328
17.317	-1.34562
17.318	-0.03032
17.319	-0.35914
17.32	0.29851
17.321	0.29851
17.322	0.62734
17.323	0.95617
17.324	0.95617
17.325	0.29851
17.326	1.94265
17.327	1.28499
17.328	0.95617
17.329	3.91561
17.33	0.29851
17.331	0.62734
17.332	0.95617
17.333	1.28499
17.334	1.61382
17.335	2.6003
17.336	3.58678
17.337	5.23092
17.338	5.88858
17.339	5.88858
17.34	6.87506
17.341	7.53271
17.342	7.20388
17.343	7.86154
17.344	7.53271
17.345	8.19037
17.346	7.53271
17.347	8.84802
17.348	12.794
17.349	12.4651
17.35	11.8075
17.351	11.8075
17.352	10.821
17.353	12.1363
17.354	12.4651
17.355	12.1363
17.356	11.8075
17.357	13.1228
17.358	23.3164
17.359	17.0687
17.36	19.3705
17.361	19.3705
17.362	19.6993
17.363	19.6993
17.364	19.3705
17.365	19.3705
17.366	19.3705
17.367	20.0282
17.368	22.9876
17.369	23.6453
17.37	22.6588
17.371	23.3164
17.372	24.3029
17.373	24.9606
17.374	25.6182
17.375	25.947
17.376	26.9335
17.377	40.4154
17.378	31.8659
17.379	32.5236
17.38	33.8389
17.381	33.8389
17.382	41.4019
17.383	36.4695
17.384	37.7848
17.385	37.1272
17.386	37.7848
17.387	37.7848
17.388	37.456
17.389	38.4425
17.39	37.7848
17.391	36.4695
17.392	42.3884
17.393	41.4019
17.394	41.7307
17.395	42.3884
17.396	44.0325
17.397	44.3614
17.398	45.6767
17.399	45.3479
17.4	47.9785
17.401	62.4469
17.402	49.9514
17.403	49.6226
17.404	48.9649
17.405	49.9514
17.406	49.2938
17.407	51.9244
17.408	53.2397
17.409	52.9109
17.41	55.8703
17.411	57.1856
17.412	57.1856
17.413	56.1991
17.414	58.1721
17.415	58.1721
17.416	60.8027
17.417	60.4739
17.418	61.4604
17.419	67.3793
17.42	66.064
17.421	66.7216
17.422	68.0369
17.423	68.3658
17.424	68.6946
17.425	69.0234
17.426	72.3117
17.427	70.3387
17.428	70.6675
17.429	71.654
17.43	71.3252
17.431	97.3025
17.432	78.2306
17.433	76.5864
17.434	77.2441
17.435	76.9153
17.436	77.9017
17.437	80.8612
17.438	81.19
17.439	82.8341
17.44	85.4648
17.441	87.4377
17.442	87.7666
17.443	93.6855
17.444	88.753
17.445	88.753
17.446	88.753
17.447	94.3431
17.448	92.699
17.449	92.699
17.45	101.248
17.451	95.0008
17.452	95.0008
17.453	111.113
17.454	97.9602
17.455	98.9467
17.456	130.843
17.457	102.893
17.458	104.537
17.459	104.866
17.46	112.1
17.461	108.154
17.462	109.14
17.463	109.798
17.464	114.402
17.465	114.073
17.466	115.388
17.467	117.032
17.468	117.032
17.469	117.361
17.47	117.69
17.471	117.69
17.472	116.375
17.473	121.965
17.474	123.609
17.475	123.609
17.476	128.212
17.477	127.883
17.478	128.87
17.479	128.87
17.48	129.199
17.481	128.87
17.482	132.816
17.483	133.145
17.484	133.145
17.485	140.05
17.486	140.379
17.487	136.433
17.488	138.735
17.489	138.077
17.49	138.735
17.491	152.217
17.492	140.379
17.493	141.037
17.494	141.037
17.495	143.01
17.496	143.996
17.497	147.942
17.498	147.942
17.499	148.6
17.5	159.78
17.501	153.532
17.502	161.095
17.503	154.19
17.504	154.19
17.505	154.19
17.506	155.176
17.507	156.491
17.508	173.262
17.509	158.136
17.51	159.78
17.511	159.122
17.512	162.41
17.513	165.37
17.514	164.054
17.515	163.397
17.516	164.712
17.517	181.482
17.518	169.316
17.519	170.96
17.52	172.275
17.521	174.577
17.522	174.248
17.523	176.221
17.524	175.563
17.525	176.55
17.526	180.496
17.527	180.496
17.528	181.153
17.529	182.14
17.53	183.455
17.531	182.469
17.532	183.455
17.533	184.113
17.534	186.744
17.535	188.388
17.536	188.717
17.537	191.018
17.538	191.347
17.539	195.293
17.54	193.978
17.541	211.406
17.542	197.595
17.543	203.185
17.544	198.91
17.545	199.568
17.546	200.225
17.547	200.883
17.548	203.843
17.549	203.185
17.55	202.198
17.551	203.843
17.552	205.487
17.553	204.5
17.554	206.802
17.555	207.46
17.556	209.104
17.557	228.176
17.558	212.721
17.559	211.406
17.56	216.667
17.561	213.707
17.562	215.352
17.563	217.324
17.564	216.996
17.565	214.365
17.566	215.68
17.567	213.707
17.568	215.352
17.569	218.969
17.57	215.68
17.571	215.023
17.572	219.955
17.573	216.338
17.574	216.996
17.575	216.667
17.576	213.707
17.577	220.613
17.578	220.942
17.579	222.915
17.58	219.955
17.581	224.23
17.582	224.559
17.583	224.888
17.584	234.423
17.585	227.189
17.586	227.189
17.587	225.545
17.588	229.491
17.589	228.833
17.59	227.189
17.591	232.122
17.592	227.847
17.593	227.518
17.594	228.176
17.595	229.491
17.596	228.505
17.597	230.806
17.598	228.833
17.599	232.451
17.6	231.135
17.601	231.135
17.602	233.108
17.603	232.122
17.604	232.779
17.605	232.122
17.606	231.793
17.607	232.779
17.608	232.122
17.609	230.806
17.61	231.135
17.611	233.108
17.612	230.806
17.613	233.766
17.614	232.451
17.615	233.108
17.616	233.766
17.617	232.451
17.618	231.793
17.619	267.964
17.62	237.054
17.621	234.752
17.622	234.423
17.623	233.108
17.624	232.779
17.625	250.207
17.626	236.396
17.627	233.766
17.628	232.779
17.629	232.451
17.63	234.752
17.631	234.752
17.632	233.766
17.633	256.455
17.634	233.108
17.635	232.122
17.636	235.41
17.637	233.108
17.638	232.451
17.639	238.698
17.64	234.752
17.641	235.081
17.642	239.027
17.643	235.081
17.644	236.068
17.645	234.752
17.646	236.068
17.647	234.423
17.648	233.437
17.649	232.451
17.65	231.135
17.651	229.82
17.652	232.451
17.653	232.451
17.654	231.135
17.655	242.973
17.656	231.464
17.657	231.464
17.658	231.464
17.659	231.135
17.66	231.135
17.661	233.437
17.662	234.095
17.663	232.779
17.664	231.464
17.665	-2.00328
17.666	91.7125
17.667	101.577
17.668	104.537
17.669	109.798
17.67	109.469
17.671	109.798
17.672	110.127
17.673	116.046
17.674	114.073
17.675	115.059
17.676	118.019
17.677	118.676
17.678	121.307
17.679	121.636
17.68	122.622
17.681	122.293
17.682	122.951
17.683	122.951
17.684	122.951
17.685	126.568
17.686	124.266
17.687	124.595
17.688	131.172
17.689	128.212
17.69	130.843
17.691	126.897
17.692	126.897
17.693	137.091
17.694	129.528
17.695	128.212
17.696	129.199
17.697	130.185
17.698	131.501
17.699	132.487
17.7	132.487
17.701	145.311
17.702	136.433
17.703	137.091
17.704	136.762
17.705	136.433
17.706	139.392
17.707	137.091
17.708	136.762
17.709	135.118
17.71	134.789
17.711	135.118
17.712	152.546
17.713	137.748
17.714	137.419
17.715	139.064
17.716	136.762
17.717	137.419
17.718	136.762
17.719	177.536
17.72	141.365
17.721	141.365
17.722	141.694
17.723	141.365
17.724	143.996
17.725	141.365
17.726	141.365
17.727	140.05
17.728	139.721
17.729	139.721
17.73	140.708
17.731	140.05
17.732	139.721
17.733	140.379
17.734	141.037
17.735	140.708
17.736	141.037
17.737	141.037
17.738	140.379
17.739	140.379
17.74	139.721
17.741	143.996
17.742	143.996
17.743	143.667
17.744	143.338
17.745	143.338
17.746	141.694
17.747	142.352
17.748	142.023
17.749	140.379
17.75	140.708
17.751	140.708
17.752	139.392
17.753	138.735
17.754	141.037
17.755	140.05
17.756	140.05
17.757	139.392
17.758	139.392
17.759	141.365
17.76	143.01
17.761	142.023
17.762	142.023
17.763	141.365
17.764	139.721
17.765	139.064
17.766	139.064
17.767	137.419
17.768	137.419
17.769	136.104
17.77	136.762
17.771	137.748
17.772	137.091
17.773	136.762
17.774	137.419
17.775	137.419
17.776	135.775
17.777	136.104
17.778	135.775
17.779	135.775
17.78	133.145
17.781	140.05
17.782	137.748
17.783	137.748
17.784	136.104
17.785	135.775
17.786	134.131
17.787	133.145
17.788	132.816
17.789	131.501
17.79	130.843
17.791	129.856
17.792	210.748
17.793	137.748
17.794	132.158
17.795	131.501
17.796	131.829
17.797	133.474
17.798	129.856
17.799	130.185
17.8	128.212
17.801	128.87
17.802	128.541
17.803	127.883
17.804	127.883
17.805	145.311
17.806	128.541
17.807	128.212
17.808	125.582
17.809	125.582
17.81	124.595
17.811	124.266
17.812	123.28
17.813	122.293
17.814	121.965
17.815	120.649
17.816	121.965
17.817	121.307
17.818	120.978
17.819	122.622
17.82	122.622
17.821	121.965
17.822	120.978
17.823	120.32
17.824	119.334
17.825	118.019
17.826	116.046
17.827	116.703
17.828	118.019
17.829	116.375
17.83	115.717
17.831	114.402
17.832	114.73
17.833	113.415
17.834	113.744
17.835	114.073
17.836	113.086
17.837	112.429
17.838	111.771
17.839	111.771
17.84	111.113
17.841	112.429
17.842	111.442
17.843	110.456
17.844	108.811
17.845	107.167
17.846	106.51
17.847	106.181
17.848	132.487
17.849	119.005
17.85	112.757
17.851	111.113
17.852	110.456
17.853	109.798
17.854	109.469
17.855	108.483
17.856	108.154
17.857	107.496
17.858	109.798
17.859	106.839
17.86	106.181
17.861	105.523
17.862	105.852
17.863	105.194
17.864	105.194
17.865	104.866
17.866	102.893
17.867	101.906
17.868	100.92
17.869	99.6043
17.87	98.289
17.871	97.9602
17.872	96.9737
17.873	99.6043
17.874	95.9872
17.875	95.3296
17.876	96.9737
17.877	95.9872
17.878	95.6584
17.879	94.6719
17.88	95.0008
17.881	94.0143
17.882	93.6855
17.883	92.3701
17.884	91.3837
17.885	90.3972
17.886	90.3972
17.887	89.0819
17.888	89.7395
17.889	88.0954
17.89	87.7666
17.891	87.4377
17.892	86.7801
17.893	86.7801
17.894	85.4648
17.895	85.1359
17.896	85.1359
17.897	83.8206
17.898	83.163
17.899	82.8341
17.9	82.1765
17.901	83.8206
17.902	82.1765
17.903	82.5053
17.904	80.5324
17.905	79.5459
17.906	78.5594
17.907	77.9017
17.908	84.1495
17.909	80.5324
17.91	79.2171
17.911	79.5459
17.912	78.8882
17.913	77.5729
17.914	77.5729
17.915	76.5864
17.916	76.2576
17.917	74.9423
17.918	76.9153
17.919	75.9288
17.92	75.9288
17.921	75.9288
17.922	75.6
17.923	75.2711
17.924	73.627
17.925	73.627
17.926	72.6405
17.927	70.9964
17.928	70.6675
17.929	70.9964
17.93	69.3522
17.931	68.6946
17.932	67.7081
17.933	67.7081
17.934	68.3658
17.935	68.6946
17.936	68.6946
17.937	68.0369
17.938	68.6946
17.939	68.6946
17.94	66.3928
17.941	66.3928
17.942	65.7351
17.943	65.4063
17.944	64.4198
17.945	64.4198
17.946	63.4333
17.947	63.4333
17.948	62.7757
17.949	62.118
17.95	61.4604
17.951	61.1315
17.952	60.8027
17.953	59.4874
17.954	59.4874
17.955	58.8298
17.956	59.1586
17.957	59.1586
17.958	59.1586
17.959	59.1586
17.96	58.5009
17.961	58.5009
17.962	58.1721
17.963	58.1721
17.964	57.5144
17.965	56.1991
17.966	56.1991
17.967	55.2127
17.968	55.5415
17.969	53.8974
17.97	55.2127
17.971	52.9109
17.972	52.582
17.973	52.2532
17.974	51.9244
17.975	51.2667
17.976	50.9379
17.977	51.9244
17.978	50.6091
17.979	51.5956
17.98	51.2667
17.981	52.2532
17.982	51.2667
17.983	51.2667
17.984	49.6226
17.985	48.3073
17.986	46.992
17.987	45.6767
17.988	45.6767
17.989	44.3614
17.99	45.019
17.991	43.7037
17.992	45.6767
17.993	44.0325
17.994	42.7172
17.995	42.7172
17.996	42.7172
17.997	42.3884
17.998	42.7172
17.999	41.7307
18	40.0866
18.001	40.7443
18.002	40.0866
18.003	41.4019
18.004	40.4154
18.005	40.0866
18.006	39.429
18.007	38.7713
18.008	39.1001
18.009	38.4425
18.01	37.456
18.011	37.1272
18.012	35.483
18.013	34.4965
18.014	35.1542
18.015	39.7578
18.016	38.1136
18.017	38.7713
18.018	40.0866
18.019	40.7443
18.02	41.0731
18.021	40.4154
18.022	42.0596
18.023	39.1001
18.024	39.429
18.025	38.4425
18.026	38.4425
18.027	38.7713
18.028	37.7848
18.029	36.7983
18.03	36.4695
18.031	35.483
18.032	34.4965
18.033	34.4965
18.034	33.8389
18.035	34.1677
18.036	32.8524
18.037	35.483
18.038	40.7443
18.039	37.1272
18.04	35.8119
18.041	36.1407
18.042	36.1407
18.043	35.8119
18.044	34.8254
18.045	34.4965
18.046	34.1677
18.047	32.1948
18.048	31.8659
18.049	31.5371
18.05	31.8659
18.051	31.8659
18.052	32.1948
18.053	30.8794
18.054	31.5371
18.055	32.1948
18.056	32.8524
18.057	31.2083
18.058	30.8794
18.059	30.8794
18.06	30.5506
18.061	33.8389
18.062	33.1812
18.063	31.5371
18.064	31.5371
18.065	31.8659
18.066	30.8794
18.067	31.8659
18.068	31.8659
18.069	28.2488
18.07	29.5641
18.071	28.5777
18.072	27.2624
18.073	28.2488
18.074	28.5777
18.075	28.2488
18.076	29.893
18.077	29.5641
18.078	29.2353
18.079	29.2353
18.08	28.9065
18.081	29.5641
18.082	27.92
18.083	28.9065
18.084	28.9065
18.085	27.5912
18.086	27.92
18.087	28.5777
18.088	28.5777
18.089	26.6047
18.09	25.947
18.091	25.6182
18.092	24.9606
18.093	24.3029
18.094	25.2894
18.095	24.6317
18.096	25.2894
18.097	26.2759
18.098	25.947
18.099	26.6047
18.1	25.947
18.101	24.6317
18.102	25.947
18.103	24.9606
18.104	24.6317
18.105	25.947
18.106	24.3029
18.107	23.6453
18.108	22.9876
18.109	22.6588
18.11	22.6588
18.111	24.3029
18.112	22.6588
18.113	23.3164
18.114	22.9876
18.115	23.9741
18.116	22.6588
18.117	24.6317
18.118	23.6453
18.119	24.9606
18.12	24.3029
18.121	23.9741
18.122	23.6453
18.123	23.3164
18.124	24.6317
18.125	24.3029
18.126	26.6047
18.127	24.3029
18.128	21.6723
18.129	22.0011
18.13	21.6723
18.131	20.6858
18.132	21.0146
18.133	21.0146
18.134	21.0146
18.135	21.6723
18.136	21.0146
18.137	21.6723
18.138	21.3435
18.139	22.3299
18.14	21.6723
18.141	22.3299
18.142	21.3435
18.143	21.0146
18.144	20.357
18.145	20.0282
18.146	19.6993
18.147	20.6858
18.148	20.6858
18.149	20.0282
18.15	19.6993
18.151	19.0417
18.152	19.0417
18.153	18.0552
18.154	17.7264
18.155	18.384
18.156	18.384
18.157	18.0552
18.158	18.7128
18.159	19.6993
18.16	19.3705
18.161	19.3705
18.162	19.6993
18.163	19.0417
18.164	18.0552
18.165	17.3975
18.166	16.7399
18.167	17.0687
18.168	17.7264
18.169	17.0687
18.17	16.0822
18.171	15.7534
18.172	15.4246
18.173	15.7534
18.174	16.0822
18.175	16.7399
18.176	16.411
18.177	17.3975
18.178	17.0687
18.179	17.3975
18.18	16.0822
18.181	16.411
18.182	16.0822
18.183	16.0822
18.184	16.0822
18.185	16.411
18.186	17.0687
18.187	15.4246
18.188	15.7534
18.189	15.4246
18.19	14.4381
18.191	14.1093
18.192	12.794
18.193	13.1228
18.194	13.7804
18.195	13.7804
18.196	14.7669
18.197	15.0957
18.198	15.0957
18.199	15.0957
18.2	14.4381
18.201	17.0687
18.202	15.7534
18.203	14.4381
18.204	14.4381
18.205	12.794
18.206	13.4516
18.207	12.794
18.208	13.4516
18.209	13.7804
18.21	13.7804
18.211	12.1363
18.212	10.821
18.213	10.821
18.214	11.8075
18.215	10.1633
18.216	10.821
18.217	11.8075
18.218	12.1363
18.219	13.7804
18.22	13.1228
18.221	13.4516
18.222	12.794
18.223	12.4651
18.224	12.794
18.225	12.4651
18.226	10.4922
18.227	10.821
18.228	10.1633
18.229	9.8345
18.23	10.821
18.231	13.4516
18.232	10.1633
18.233	10.4922
18.234	10.4922
18.235	10.4922
18.236	10.4922
18.237	11.8075
18.238	10.4922
18.239	11.8075
18.24	10.4922
18.241	10.821
18.242	10.4922
18.243	11.1498
18.244	11.8075
18.245	11.4786
18.246	11.4786
18.247	10.4922
18.248	9.50568
18.249	8.51919
18.25	7.20388
18.251	8.19037
18.252	7.53271
18.253	8.51919
18.254	8.51919
18.255	8.84802
18.256	8.51919
18.257	9.50568
18.258	9.17685
18.259	9.8345
18.26	8.84802
18.261	9.17685
18.262	9.17685
18.263	8.19037
18.264	8.51919
18.265	8.51919
18.266	7.53271
18.267	9.17685
18.268	10.1633
18.269	8.51919
18.27	7.86154
18.271	6.54623
18.272	6.2174
18.273	6.2174
18.274	6.54623
18.275	6.2174
18.276	7.53271
18.277	7.20388
18.278	6.87506
18.279	7.86154
18.28	8.51919
18.281	8.51919
18.282	8.51919
18.283	7.53271
18.284	7.86154
18.285	7.20388
18.286	6.54623
18.287	6.87506
18.288	7.20388
18.289	6.54623
18.29	7.53271
18.291	9.50568
18.292	6.54623
18.293	5.88858
18.294	6.2174
18.295	5.88858
18.296	5.88858
18.297	7.20388
18.298	6.54623
18.299	5.88858
18.3	5.55975
18.301	5.88858
18.302	6.2174
18.303	6.87506
18.304	7.53271
18.305	6.87506
18.306	9.50568
18.307	7.53271
18.308	5.88858
18.309	4.90209
18.31	4.57327
18.311	4.24444
18.312	5.23092
18.313	4.57327
18.314	5.88858
18.315	5.88858
18.316	5.88858
18.317	6.2174
18.318	6.87506
18.319	6.54623
18.32	6.2174
18.321	7.20388
18.322	6.2174
18.323	5.88858
18.324	5.88858
18.325	5.55975
18.326	4.57327
18.327	5.55975
18.328	4.90209
18.329	3.58678
18.33	4.24444
18.331	4.24444
18.332	4.24444
18.333	3.25796
18.334	3.91561
18.335	4.24444
18.336	4.57327
18.337	5.23092
18.338	5.23092
18.339	6.2174
18.34	6.2174
18.341	6.2174
18.342	5.23092
18.343	5.55975
18.344	6.87506
18.345	5.55975
18.346	5.23092
18.347	5.23092
18.348	5.88858
18.349	5.23092
18.35	5.23092
18.351	4.90209
18.352	4.57327
18.353	4.90209
18.354	5.23092
18.355	4.90209
18.356	3.91561
18.357	3.91561
18.358	5.88858
18.359	4.90209
18.36	5.55975
18.361	5.55975
18.362	5.88858
18.363	5.23092
18.364	4.57327
18.365	4.24444
18.366	4.24444
18.367	4.57327
18.368	4.24444
18.369	3.25796
18.37	3.91561
18.371	3.91561
18.372	3.58678
18.373	3.58678
18.374	3.58678
18.375	3.58678
18.376	3.91561
18.377	4.24444
18.378	4.24444
18.379	5.23092
18.38	4.57327
18.381	5.55975
18.382	5.55975
18.383	5.55975
18.384	4.57327
18.385	4.24444
18.386	4.24444
18.387	3.91561
18.388	4.24444
18.389	3.25796
18.39	2.92913
18.391	2.92913
18.392	1.94265
18.393	2.6003
18.394	2.27148
18.395	2.92913
18.396	3.58678
18.397	4.24444
18.398	1.94265
18.399	4.24444
18.4	3.25796
18.401	3.91561
18.402	4.24444
18.403	4.57327
18.404	3.91561
18.405	3.91561
18.406	4.90209
18.407	3.91561
18.408	4.24444
18.409	3.25796
18.41	2.6003
18.411	2.92913
18.412	2.6003
18.413	3.25796
18.414	3.25796
18.415	3.25796
18.416	3.25796
18.417	3.91561
18.418	3.91561
18.419	5.23092
18.42	3.58678
18.421	3.58678
18.422	3.91561
18.423	3.58678
18.424	3.58678
18.425	3.58678
18.426	3.25796
18.427	1.28499
18.428	1.94265
18.429	1.94265
18.43	1.28499
18.431	0.62734
18.432	0.62734
18.433	1.94265
18.434	1.61382
18.435	1.61382
18.436	0.29851
18.437	2.27148
18.438	2.92913
18.439	1.61382
18.44	2.92913
18.441	2.27148
18.442	2.6003
18.443	1.94265
18.444	1.28499
18.445	0.29851
18.446	0.62734
18.447	-0.68797
18.448	1.94265
18.449	-1.34562
18.45	-0.03032
18.451	-0.68797
18.452	-1.0168
18.453	-0.68797
18.454	-0.68797
18.455	-0.35914
18.456	-0.03032
18.457	0.62734
18.458	1.94265
18.459	0.62734
18.46	0.29851
18.461	1.61382
18.462	1.61382
18.463	3.91561
18.464	0.29851
18.465	0.29851
18.466	-1.34562
18.467	0.62734
18.468	-0.68797
18.469	-1.0168
18.47	-1.67445
18.471	-1.67445
18.472	-2.66093
18.473	-2.33211
18.474	-2.33211
18.475	-1.67445
18.476	-2.00328
18.477	-2.00328
18.478	-1.34562
18.479	-0.03032
18.48	-0.35914
18.481	-1.0168
18.482	-1.0168
18.483	-0.68797
18.484	-0.35914
18.485	-2.00328
18.486	-1.34562
18.487	-1.34562
18.488	-0.03032
18.489	-0.35914
18.49	-2.66093
18.491	-2.00328
18.492	-2.33211
18.493	-0.35914
18.494	-1.34562
18.495	-0.68797
18.496	-0.68797
18.497	0.29851
18.498	-0.03032
18.499	1.94265
18.5	1.28499
18.501	1.28499
18.502	2.27148
18.503	1.94265
18.504	2.6003
18.505	1.94265
18.506	2.27148
18.507	1.94265
18.508	2.92913
18.509	2.27148
18.51	2.27148
18.511	2.27148
18.512	1.94265
18.513	1.61382
18.514	1.61382
18.515	2.6003
18.516	2.6003
18.517	2.6003
18.518	3.25796
18.519	3.91561
18.52	3.25796
18.521	2.92913
18.522	2.6003
18.523	2.92913
18.524	2.92913
18.525	2.27148
18.526	1.61382
18.527	0.62734
18.528	1.61382
18.529	0.62734
18.53	0.29851
18.531	0.29851
18.532	-0.35914
18.533	0.62734
18.534	-0.35914
18.535	0.62734
18.536	0.95617
18.537	1.28499
18.538	1.61382
18.539	1.94265
18.54	1.61382
18.541	1.94265
18.542	1.94265
18.543	3.25796
18.544	1.61382
18.545	0.95617
18.546	1.61382
18.547	-0.03032
18.548	-0.03032
18.549	-0.68797
18.55	-0.35914
18.551	-1.0168
18.552	-0.68797
18.553	-0.35914
18.554	0.29851
18.555	0.29851
18.556	0.29851
18.557	1.28499
18.558	1.94265
18.559	1.61382
18.56	3.58678
18.561	2.6003
18.562	2.6003
18.563	2.6003
18.564	2.27148
18.565	1.94265
18.566	1.61382
18.567	1.94265
18.568	1.61382
18.569	0.62734
18.57	1.28499
18.571	0.29851
18.572	0.29851
18.573	0.29851
18.574	0.29851
18.575	0.29851
18.576	0.29851
18.577	1.61382
18.578	1.61382
18.579	1.28499
18.58	2.6003
18.581	1.94265
18.582	1.94265
18.583	2.27148
18.584	2.27148
18.585	1.61382
18.586	0.62734
18.587	1.61382
18.588	-0.35914
18.589	0.29851
18.59	-0.35914
18.591	0.29851
18.592	-0.03032
18.593	-0.03032
18.594	-0.03032
18.595	-0.03032
18.596	-0.03032
18.597	0.62734
18.598	-0.68797
