# Supplementary material for: Discharge domains regulation and dynamic processes of direct-current triboelectric nanogenerator
Source: Nat Commun. 2023 Jun 3;14:3218. doi: 10.1038/s41467-023-38815-9 (PMC10239477; doi:10.1038/s41467-023-38815-9)
Supplement: Supplementary file 3 — Source Data [file 41467_2023_38815_MOESM3_ESM.zip › Source Data/Source Data Fig. S13.xlsx]

## Sheet: Sheet1
	Surface charge density (μC m^(-2))
	1st cycle	2nd cycle	3rd cycle	4th cycle	5th cycle	6th cycle	7th cycle	8th cycle	9th cycle	10th cycle	Mean	Standard
1st trial	0.39459	1.31275	0.97964	0.35701	0.82677	0.58249	0.64334	0.60538	0.82395	0.82102	0.73469	0.28374
2nd trial	2.02997	1.59652	3.15674	3.044	2.50228	2.10513	1.91723	1.7857	1.25958	1.22801	2.06252	0.66774
3rd trial	0.78919	1.05225	0.13153	0.67644	0.68584	0.08456	0.12214	1.08043	0.26306	0.22548	0.51109	0.39053
4th trial	1.80577	2.98571	3.13603	3.14242	2.12073	2.01438	1.58886	1.9125	1.01174	1.03256	2.07507	0.79252
5th trial	0.88377	1.80321	0.90384	1.08791	1.18058	0.58569	0.86435	0.84556	0.45825	0.98859	0.96018	0.36514
