# Supplementary material for: Discharge domains regulation and dynamic processes of direct-current triboelectric nanogenerator
Source: Nat Commun. 2023 Jun 3;14:3218. doi: 10.1038/s41467-023-38815-9 (PMC10239477; doi:10.1038/s41467-023-38815-9)
Supplement: Supplementary file 3 — Source Data [file 41467_2023_38815_MOESM3_ESM.zip › Source Data/Source Data Fig. S2.xlsx]

## Sheet: Sheet1
v = 1 mm s^(-1)		v = 2 mm s^(-1)		v = 5 mm s^(-1)		v = 50 mm s^(-1)
Times (s)	Current (nA)	Times (s)	Current (nA)	Times (s)	Current (nA)	Times (s)	Current (nA)
0	0	0.22	0	0.44	0	0.66	95.6235
0.002	0	0.222	0	0.442	16.0073	0.662	95.6235
0.004	0	0.224	0	0.444	12.6797	0.664	95.6235
0.006	0	0.226	0	0.446	0	0.666	95.6235
0.008	0	0.228	0	0.448	16.0073	0.668	95.6235
0.01	0	0.23	34.4245	0.45	12.6797	0.67	95.6235
0.012	0	0.232	0	0.452	0	0.672	95.6235
0.014	0	0.234	0	0.454	16.0073	0.674	95.6235
0.016	0	0.236	0	0.456	12.6797	0.676	95.6235
0.018	0	0.238	0	0.458	0	0.678	95.6235
0.02	0	0.24	0	0.46	16.0073	0.68	95.6235
0.022	0	0.242	0	0.462	12.6797	0.682	95.6235
0.024	0	0.244	0	0.464	0	0.684	95.6235
0.026	0	0.246	0	0.466	16.0073	0.686	95.6235
0.028	0	0.248	34.4245	0.468	12.6797	0.688	95.6235
0.03	0	0.25	0	0.47	0	0.69	95.6235
0.032	0	0.252	0	0.472	16.0073	0.692	95.6235
0.034	0	0.254	0	0.474	12.6797	0.694	95.6235
0.036	0	0.256	0	0.476	0	0.696	95.6235
0.038	0	0.258	0	0.478	16.0073	0.698	95.6235
0.04	0	0.26	0	0.48	12.6797	0.7	95.6235
0.042	0	0.262	0	0.482	0	0.702	95.6235
0.044	0	0.264	0	0.484	16.0073	0.704	95.6235
0.046	0	0.266	34.4245	0.486	12.6797	0.706	95.6235
0.048	0	0.268	0	0.488	0	0.708	95.6235
0.05	0	0.27	0	0.49	16.0073	0.71	95.6235
0.052	0	0.272	0	0.492	12.6797	0.712	95.6235
0.054	0	0.274	0	0.494	0	0.714	95.6235
0.056	0	0.276	0	0.496	16.0073	0.716	95.6235
0.058	64.8914	0.278	0	0.498	12.6797	0.718	95.6235
0.06	0	0.28	0	0.5	0	0.72	95.6235
0.062	0	0.282	0	0.502	16.0073	0.722	95.6235
0.064	0	0.284	34.4245	0.504	12.6797	0.724	95.6235
0.066	0	0.286	0	0.506	0	0.726	95.6235
0.068	0	0.288	0	0.508	16.0073	0.728	95.6235
0.07	0	0.29	0	0.51	12.6797	0.73	95.6235
0.072	0	0.292	0	0.512	0	0.732	95.6235
0.074	0	0.294	0	0.514	16.0073	0.734	95.6235
0.076	0	0.296	0	0.516	12.6797	0.736	95.6235
0.078	0	0.298	0	0.518	0	0.738	95.6235
0.08	0	0.3	0	0.52	16.0073	0.74	95.6235
0.082	0	0.302	34.4245	0.522	12.6797	0.742	95.6235
0.084	0	0.304	0	0.524	0	0.744	95.6235
0.086	0	0.306	0	0.526	16.0073	0.746	95.6235
0.088	0	0.308	0	0.528	12.6797	0.748	95.6235
0.09	0	0.31	0	0.53	0	0.75	95.6235
0.092	0	0.312	0	0.532	16.0073	0.752	95.6235
0.094	0	0.314	0	0.534	12.6797	0.754	95.6235
0.096	0	0.316	0	0.536	0	0.756	95.6235
0.098	0	0.318	0	0.538	16.0073	0.758	95.6235
0.1	0	0.32	34.4245	0.54	12.6797	0.76	95.6235
0.102	0	0.322	0	0.542	0	0.762	95.6235
0.104	0	0.324	0	0.544	16.0073	0.764	95.6235
0.106	0	0.326	0	0.546	12.6797	0.766	95.6235
0.108	0	0.328	0	0.548	0	0.768	95.6235
0.11	0	0.33	0	0.55	16.0073	0.77	95.6235
0.112	0	0.332	0	0.552	12.6797	0.772	95.6235
0.114	0	0.334	0	0.554	0	0.774	95.6235
0.116	0	0.336	0	0.556	16.0073	0.776	95.6235
0.118	0	0.338	34.4245	0.558	12.6797	0.778	95.6235
0.12	0	0.34	0	0.56	0	0.78	95.6235
0.122	0	0.342	0	0.562	16.0073	0.782	95.6235
0.124	60.2965	0.344	0	0.564	12.6797	0.784	95.6235
0.126	0	0.346	0	0.566	0	0.786	95.6235
0.128	0	0.348	0	0.568	16.0073	0.788	95.6235
0.13	0	0.35	0	0.57	12.6797	0.79	95.6235
0.132	0	0.352	0	0.572	0	0.792	95.6235
0.134	0	0.354	0	0.574	16.0073	0.794	95.6235
0.136	0	0.356	34.4245	0.576	12.6797	0.796	95.6235
0.138	0	0.358	0	0.578	0	0.798	95.6235
0.14	0	0.36	0	0.58	16.0073	0.8	95.6235
0.142	0	0.362	0	0.582	12.6797	0.802	95.6235
0.144	0	0.364	0	0.584	0	0.804	95.6235
0.146	0	0.366	0	0.586	16.0073	0.806	95.6235
0.148	0	0.368	0	0.588	12.6797	0.808	95.6235
0.15	0	0.37	0	0.59	0	0.81	95.6235
0.152	0	0.372	0	0.592	16.0073	0.812	95.6235
0.154	0	0.374	34.4245	0.594	12.6797	0.814	95.6235
0.156	0	0.376	0	0.596	0	0.816	95.6235
0.158	0	0.378	0	0.598	16.0073	0.818	95.6235
0.16	0	0.38	0	0.6	12.6797	0.82	95.6235
0.162	0	0.382	0	0.602	0	0.822	95.6235
0.164	0	0.384	0	0.604	16.0073	0.824	95.6235
0.166	0	0.386	0	0.606	12.6797	0.826	95.6235
0.168	0	0.388	0	0.608	0	0.828	95.6235
0.17	0	0.39	0	0.61	16.0073	0.83	95.6235
0.172	0	0.392	34.4245	0.612	12.6797	0.832	95.6235
0.174	0	0.394	0	0.614	0	0.834	95.6235
0.176	0	0.396	0	0.616	16.0073	0.836	95.6235
0.178	0	0.398	0	0.618	12.6797	0.838	95.6235
0.18	0	0.4	0	0.62	0	0.84	95.6235
0.182	0	0.402	0	0.622	16.0073	0.842	95.6235
0.184	0	0.404	0	0.624	12.6797	0.844	95.6235
0.186	0	0.406	0	0.626	0	0.846	95.6235
0.188	62.6265	0.408	0	0.628	16.0073	0.848	95.6235
0.19	0	0.41	34.4245	0.63	12.6797	0.85	95.6235
0.192	0	0.412	0	0.632	0	0.852	95.6235
0.194	0	0.414	0	0.634	16.0073	0.854	95.6235
0.196	0	0.416	0	0.636	12.6797	0.856	95.6235
0.198	0	0.418	0	0.638	0	0.858	95.6235
0.2	0	0.42	0	0.64	16.0073	0.86	95.6235
