# Supplementary material for: Discharge domains regulation and dynamic processes of direct-current triboelectric nanogenerator
Source: Nat Commun. 2023 Jun 3;14:3218. doi: 10.1038/s41467-023-38815-9 (PMC10239477; doi:10.1038/s41467-023-38815-9)
Supplement: Supplementary file 3 — Source Data [file 41467_2023_38815_MOESM3_ESM.zip › Source Data/Source Data Fig. S3.xlsx]

## Sheet: s3a
Normal distribution value
0.000335463
0.000338156
0.00034087
0.000343605
0.00034636
0.000349136
0.000351932
0.00035475
0.000357588
0.000360448
0.00036333
0.000366233
0.000369157
0.000372104
0.000375072
0.000378063
0.000381076
0.000384111
0.000387169
0.00039025
0.000393354
0.000396481
0.000399631
0.000402805
0.000406002
0.000409223
0.000412468
0.000415737
0.00041903
0.000422348
0.00042569
0.000429056
0.000432448
0.000435865
0.000439307
0.000442774
0.000446268
0.000449786
0.000453331
0.000456902
0.000460499
0.000464123
0.000467773
0.00047145
0.000475154
0.000478885
0.000482644
0.00048643
0.000490244
0.000494085
0.000497955
0.000501854
0.00050578
0.000509736
0.00051372
0.000517733
0.000521776
0.000525848
0.00052995
0.000534082
0.000538243
0.000542435
0.000546658
0.000550911
0.000555195
0.00055951
0.000563856
0.000568234
0.000572643
0.000577084
0.000581558
0.000586064
0.000590602
0.000595173
0.000599777
0.000604415
0.000609085
0.00061379
0.000618528
0.0006233
0.000628107
0.000632948
0.000637824
0.000642735
0.000647681
0.000652663
0.00065768
0.000662733
0.000667823
0.000672948
0.000678111
0.00068331
0.000688546
0.00069382
0.000699131
0.00070448
0.000709868
0.000715293
0.000720757
0.00072626
0.000731802
0.000737384
0.000743005
0.000748666
0.000754367
0.000760108
0.00076589
0.000771713
0.000777577
0.000783482
0.00078943
0.000795419
0.00080145
0.000807524
0.00081364
0.0008198
0.000826003
0.00083225
0.00083854
0.000844875
0.000851254
0.000857678
0.000864147
0.000870661
0.000877221
0.000883826
0.000890478
0.000897176
0.000903922
0.000910714
0.000917553
0.00092444
0.000931376
0.000938359
0.000945391
0.000952472
0.000959602
0.000966782
0.000974011
0.000981291
0.000988621
0.000996001
0.001
0.00101
0.00102
0.00103
0.00103
0.00104
0.00105
0.00106
0.00106
0.00107
0.00108
0.00109
0.0011
0.0011
0.00111
0.00112
0.00113
0.00114
0.00115
0.00115
0.00116
0.00117
0.00118
0.00119
0.0012
0.00121
0.00122
0.00122
0.00123
0.00124
0.00125
0.00126
0.00127
0.00128
0.00129
0.0013
0.00131
0.00132
0.00133
0.00134
0.00135
0.00136
0.00137
0.00138
0.00139
0.0014
0.00141
0.00142
0.00143
0.00144
0.00145
0.00146
0.00147
0.00148
0.00149
0.0015
0.00151
0.00152
0.00153
0.00154
0.00156
0.00157
0.00158
0.00159
0.0016
0.00161
0.00162
0.00164
0.00165
0.00166
0.00167
0.00168
0.0017
0.00171
0.00172
0.00173
0.00174
0.00176
0.00177
0.00178
0.0018
0.00181
0.00182
0.00183
0.00185
0.00186
0.00187
0.00189
0.0019
0.00191
0.00193
0.00194
0.00195
0.00197
0.00198
0.002
0.00201
0.00202
0.00204
0.00205
0.00207
0.00208
0.0021
0.00211
0.00213
0.00214
0.00216
0.00217
0.00219
0.0022
0.00222
0.00223
0.00225
0.00227
0.00228
0.0023
0.00231
0.00233
0.00235
0.00236
0.00238
0.0024
0.00241
0.00243
0.00245
0.00246
0.00248
0.0025
0.00251
0.00253
0.00255
0.00257
0.00258
0.0026
0.00262
0.00264
0.00266
0.00268
0.00269
0.00271
0.00273
0.00275
0.00277
0.00279
0.00281
0.00283
0.00285
0.00287
0.00289
0.0029
0.00292
0.00294
0.00297
0.00299
0.00301
0.00303
0.00305
0.00307
0.00309
0.00311
0.00313
0.00315
0.00317
0.0032
0.00322
0.00324
0.00326
0.00328
0.00331
0.00333
0.00335
0.00337
0.0034
0.00342
0.00344
0.00347
0.00349
0.00351
0.00354
0.00356
0.00358
0.00361
0.00363
0.00366
0.00368
0.00371
0.00373
0.00376
0.00378
0.00381
0.00383
0.00386
0.00388
0.00391
0.00394
0.00396
0.00399
0.00401
0.00404
0.00407
0.0041
0.00412
0.00415
0.00418
0.00421
0.00423
0.00426
0.00429
0.00432
0.00435
0.00438
0.0044
0.00443
0.00446
0.00449
0.00452
0.00455
0.00458
0.00461
0.00464
0.00467
0.0047
0.00473
0.00477
0.0048
0.00483
0.00486
0.00489
0.00492
0.00496
0.00499
0.00502
0.00505
0.00509
0.00512
0.00515
0.00519
0.00522
0.00525
0.00529
0.00532
0.00536
0.00539
0.00543
0.00546
0.0055
0.00553
0.00557
0.0056
0.00564
0.00568
0.00571
0.00575
0.00579
0.00582
0.00586
0.0059
0.00594
0.00598
0.00601
0.00605
0.00609
0.00613
0.00617
0.00621
0.00625
0.00629
0.00633
0.00637
0.00641
0.00645
0.00649
0.00653
0.00658
0.00662
0.00666
0.0067
0.00674
0.00679
0.00683
0.00687
0.00692
0.00696
0.007
0.00705
0.00709
0.00714
0.00718
0.00723
0.00727
0.00732
0.00737
0.00741
0.00746
0.0075
0.00755
0.0076
0.00765
0.00769
0.00774
0.00779
0.00784
0.00789
0.00794
0.00799
0.00804
0.00809
0.00814
0.00819
0.00824
0.00829
0.00834
0.00839
0.00845
0.0085
0.00855
0.0086
0.00866
0.00871
0.00876
0.00882
0.00887
0.00893
0.00898
0.00904
0.00909
0.00915
0.00921
0.00926
0.00932
0.00938
0.00943
0.00949
0.00955
0.00961
0.00967
0.00973
0.00979
0.00984
0.0099
0.00997
0.01003
0.01009
0.01015
0.01021
0.01027
0.01033
0.0104
0.01046
0.01052
0.01059
0.01065
0.01072
0.01078
0.01085
0.01091
0.01098
0.01104
0.01111
0.01118
0.01124
0.01131
0.01138
0.01145
0.01152
0.01158
0.01165
0.01172
0.01179
0.01186
0.01193
0.01201
0.01208
0.01215
0.01222
0.01229
0.01237
0.01244
0.01252
0.01259
0.01266
0.01274
0.01281
0.01289
0.01297
0.01304
0.01312
0.0132
0.01328
0.01335
0.01343
0.01351
0.01359
0.01367
0.01375
0.01383
0.01391
0.014
0.01408
0.01416
0.01424
0.01433
0.01441
0.01449
0.01458
0.01466
0.01475
0.01483
0.01492
0.01501
0.01509
0.01518
0.01527
0.01536
0.01545
0.01554
0.01563
0.01572
0.01581
0.0159
0.01599
0.01608
0.01618
0.01627
0.01636
0.01646
0.01655
0.01665
0.01674
0.01684
0.01694
0.01703
0.01713
0.01723
0.01733
0.01742
0.01752
0.01762
0.01772
0.01783
0.01793
0.01803
0.01813
0.01823
0.01834
0.01844
0.01855
0.01865
0.01876
0.01886
0.01897
0.01908
0.01918
0.01929
0.0194
0.01951
0.01962
0.01973
0.01984
0.01995
0.02006
0.02018
0.02029
0.0204
0.02052
0.02063
0.02075
0.02086
0.02098
0.0211
0.02121
0.02133
0.02145
0.02157
0.02169
0.02181
0.02193
0.02205
0.02217
0.0223
0.02242
0.02254
0.02267
0.02279
0.02292
0.02305
0.02317
0.0233
0.02343
0.02356
0.02369
0.02382
0.02395
0.02408
0.02421
0.02434
0.02448
0.02461
0.02474
0.02488
0.02501
0.02515
0.02529
0.02542
0.02556
0.0257
0.02584
0.02598
0.02612
0.02626
0.0264
0.02655
0.02669
0.02683
0.02698
0.02713
0.02727
0.02742
0.02757
0.02771
0.02786
0.02801
0.02816
0.02831
0.02846
0.02862
0.02877
0.02892
0.02908
0.02923
0.02939
0.02954
0.0297
0.02986
0.03002
0.03018
0.03034
0.0305
0.03066
0.03082
0.03099
0.03115
0.03131
0.03148
0.03164
0.03181
0.03198
0.03215
0.03232
0.03249
0.03266
0.03283
0.033
0.03317
0.03335
0.03352
0.03369
0.03387
0.03405
0.03422
0.0344
0.03458
0.03476
0.03494
0.03512
0.03531
0.03549
0.03567
0.03586
0.03604
0.03623
0.03642
0.0366
0.03679
0.03698
0.03717
0.03736
0.03756
0.03775
0.03794
0.03814
0.03833
0.03853
0.03873
0.03892
0.03912
0.03932
0.03952
0.03972
0.03993
0.04013
0.04033
0.04054
0.04074
0.04095
0.04116
0.04137
0.04158
0.04179
0.042
0.04221
0.04242
0.04264
0.04285
0.04307
0.04328
0.0435
0.04372
0.04394
0.04416
0.04438
0.0446
0.04482
0.04505
0.04527
0.0455
0.04572
0.04595
0.04618
0.04641
0.04664
0.04687
0.0471
0.04734
0.04757
0.04781
0.04804
0.04828
0.04852
0.04876
0.049
0.04924
0.04948
0.04972
0.04997
0.05021
0.05046
0.05071
0.05096
0.0512
0.05145
0.05171
0.05196
0.05221
0.05247
0.05272
0.05298
0.05323
0.05349
0.05375
0.05401
0.05427
0.05454
0.0548
0.05507
0.05533
0.0556
0.05587
0.05613
0.0564
0.05668
0.05695
0.05722
0.0575
0.05777
0.05805
0.05832
0.0586
0.05888
0.05916
0.05945
0.05973
0.06001
0.0603
0.06058
0.06087
0.06116
0.06145
0.06174
0.06203
0.06233
0.06262
0.06292
0.06321
0.06351
0.06381
0.06411
0.06441
0.06471
0.06502
0.06532
0.06563
0.06593
0.06624
0.06655
0.06686
0.06717
0.06749
0.0678
0.06811
0.06843
0.06875
0.06907
0.06939
0.06971
0.07003
0.07035
0.07068
0.07101
0.07133
0.07166
0.07199
0.07232
0.07265
0.07299
0.07332
0.07366
0.07399
0.07433
0.07467
0.07501
0.07536
0.0757
0.07604
0.07639
0.07674
0.07708
0.07743
0.07779
0.07814
0.07849
0.07885
0.0792
0.07956
0.07992
0.08028
0.08064
0.081
0.08137
0.08173
0.0821
0.08247
0.08283
0.0832
0.08358
0.08395
0.08432
0.0847
0.08508
0.08546
0.08584
0.08622
0.0866
0.08698
0.08737
0.08775
0.08814
0.08853
0.08892
0.08931
0.08971
0.0901
0.0905
0.0909
0.09129
0.09169
0.0921
0.0925
0.0929
0.09331
0.09372
0.09412
0.09453
0.09495
0.09536
0.09577
0.09619
0.09661
0.09702
0.09744
0.09786
0.09829
0.09871
0.09914
0.09956
0.09999
0.10042
0.10085
0.10129
0.10172
0.10216
0.10259
0.10303
0.10347
0.10391
0.10436
0.1048
0.10525
0.10569
0.10614
0.10659
0.10705
0.1075
0.10795
0.10841
0.10887
0.10933
0.10979
0.11025
0.11071
0.11118
0.11165
0.11211
0.11258
0.11306
0.11353
0.114
0.11448
0.11496
0.11544
0.11592
0.1164
0.11688
0.11737
0.11785
0.11834
0.11883
0.11932
0.11982
0.12031
0.12081
0.1213
0.1218
0.1223
0.12281
0.12331
0.12381
0.12432
0.12483
0.12534
0.12585
0.12637
0.12688
0.1274
0.12791
0.12843
0.12896
0.12948
0.13
0.13053
0.13106
0.13159
0.13212
0.13265
0.13318
0.13372
0.13426
0.13479
0.13534
0.13588
0.13642
0.13697
0.13751
0.13806
0.13861
0.13916
0.13972
0.14027
0.14083
0.14139
0.14195
0.14251
0.14307
0.14364
0.14421
0.14477
0.14534
0.14592
0.14649
0.14706
0.14764
0.14822
0.1488
0.14938
0.14997
0.15055
0.15114
0.15173
0.15232
0.15291
0.1535
0.1541
0.15469
0.15529
0.15589
0.15649
0.1571
0.1577
0.15831
0.15892
0.15953
0.16014
0.16076
0.16137
0.16199
0.16261
0.16323
0.16385
0.16447
0.1651
0.16573
0.16636
0.16699
0.16762
0.16826
0.16889
0.16953
0.17017
0.17081
0.17145
0.1721
0.17275
0.17339
0.17404
0.1747
0.17535
0.176
0.17666
0.17732
0.17798
0.17864
0.17931
0.17997
0.18064
0.18131
0.18198
0.18265
0.18333
0.184
0.18468
0.18536
0.18604
0.18673
0.18741
0.1881
0.18879
0.18948
0.19017
0.19086
0.19156
0.19226
0.19296
0.19366
0.19436
0.19506
0.19577
0.19648
0.19719
0.1979
0.19861
0.19933
0.20004
0.20076
0.20148
0.20221
0.20293
0.20365
0.20438
0.20511
0.20584
0.20658
0.20731
0.20805
0.20879
0.20953
0.21027
0.21101
0.21176
0.2125
0.21325
0.214
0.21475
0.21551
0.21627
0.21702
0.21778
0.21854
0.21931
0.22007
0.22084
0.22161
0.22238
0.22315
0.22392
0.2247
0.22548
0.22626
0.22704
0.22782
0.2286
0.22939
0.23018
0.23097
0.23176
0.23255
0.23335
0.23415
0.23495
0.23575
0.23655
0.23735
0.23816
0.23897
0.23978
0.24059
0.2414
0.24222
0.24303
0.24385
0.24467
0.24549
0.24632
0.24714
0.24797
0.2488
0.24963
0.25046
0.2513
0.25213
0.25297
0.25381
0.25465
0.2555
0.25634
0.25719
0.25804
0.25889
0.25974
0.26059
0.26145
0.2623
0.26316
0.26402
0.26489
0.26575
0.26662
0.26749
0.26836
0.26923
0.2701
0.27098
0.27185
0.27273
0.27361
0.27449
0.27538
0.27626
0.27715
0.27804
0.27893
0.27982
0.28071
0.28161
0.28251
0.28341
0.28431
0.28521
0.28611
0.28702
0.28793
0.28884
0.28975
0.29066
0.29158
0.29249
0.29341
0.29433
0.29525
0.29618
0.2971
0.29803
0.29896
0.29989
0.30082
0.30175
0.30269
0.30362
0.30456
0.3055
0.30644
0.30739
0.30833
0.30928
0.31023
0.31118
0.31213
0.31308
0.31404
0.31499
0.31595
0.31691
0.31787
0.31884
0.3198
0.32077
0.32174
0.32271
0.32368
0.32465
0.32563
0.3266
0.32758
0.32856
0.32954
0.33053
0.33151
0.3325
0.33348
0.33447
0.33546
0.33646
0.33745
0.33845
0.33944
0.34044
0.34144
0.34244
0.34345
0.34445
0.34546
0.34647
0.34748
0.34849
0.3495
0.35051
0.35153
0.35255
0.35357
0.35459
0.35561
0.35663
0.35766
0.35868
0.35971
0.36074
0.36177
0.36281
0.36384
0.36488
0.36591
0.36695
0.36799
0.36903
0.37007
0.37112
0.37216
0.37321
0.37426
0.37531
0.37636
0.37742
0.37847
0.37953
0.38058
0.38164
0.3827
0.38376
0.38483
0.38589
0.38696
0.38802
0.38909
0.39016
0.39123
0.39231
0.39338
0.39446
0.39553
0.39661
0.39769
0.39877
0.39985
0.40094
0.40202
0.40311
0.40419
0.40528
0.40637
0.40747
0.40856
0.40965
0.41075
0.41184
0.41294
0.41404
0.41514
0.41624
0.41735
0.41845
0.41955
0.42066
0.42177
0.42288
0.42399
0.4251
0.42621
0.42733
0.42844
0.42956
0.43067
0.43179
0.43291
0.43403
0.43516
0.43628
0.4374
0.43853
0.43966
0.44078
0.44191
0.44304
0.44417
0.44531
0.44644
0.44757
0.44871
0.44985
0.45098
0.45212
0.45326
0.4544
0.45555
0.45669
0.45783
0.45898
0.46012
0.46127
0.46242
0.46357
0.46472
0.46587
0.46702
0.46818
0.46933
0.47048
0.47164
0.4728
0.47396
0.47511
0.47627
0.47743
0.4786
0.47976
0.48092
0.48209
0.48325
0.48442
0.48558
0.48675
0.48792
0.48909
0.49026
0.49143
0.4926
0.49378
0.49495
0.49612
0.4973
0.49848
0.49965
0.50083
0.50201
0.50319
0.50437
0.50555
0.50673
0.50791
0.50909
0.51028
0.51146
0.51265
0.51383
0.51502
0.51621
0.51739
0.51858
0.51977
0.52096
0.52215
0.52334
0.52453
0.52572
0.52692
0.52811
0.5293
0.5305
0.53169
0.53289
0.53409
0.53528
0.53648
0.53768
0.53887
0.54007
0.54127
0.54247
0.54367
0.54487
0.54607
0.54728
0.54848
0.54968
0.55088
0.55209
0.55329
0.55449
0.5557
0.5569
0.55811
0.55932
0.56052
0.56173
0.56293
0.56414
0.56535
0.56656
0.56776
0.56897
0.57018
0.57139
0.5726
0.57381
0.57502
0.57623
0.57744
0.57865
0.57986
0.58107
0.58228
0.58349
0.5847
0.58592
0.58713
0.58834
0.58955
0.59076
0.59198
0.59319
0.5944
0.59561
0.59683
0.59804
0.59925
0.60047
0.60168
0.60289
0.6041
0.60532
0.60653
0.60774
0.60896
0.61017
0.61138
0.6126
0.61381
0.61502
0.61623
0.61745
0.61866
0.61987
0.62108
0.6223
0.62351
0.62472
0.62593
0.62714
0.62836
0.62957
0.63078
0.63199
0.6332
0.63441
0.63562
0.63683
0.63804
0.63925
0.64046
0.64167
0.64288
0.64409
0.64529
0.6465
0.64771
0.64892
0.65012
0.65133
0.65254
0.65374
0.65495
0.65615
0.65736
0.65856
0.65976
0.66097
0.66217
0.66337
0.66457
0.66578
0.66698
0.66818
0.66938
0.67058
0.67177
0.67297
0.67417
0.67537
0.67656
0.67776
0.67896
0.68015
0.68134
0.68254
0.68373
0.68492
0.68611
0.6873
0.68849
0.68968
0.69087
0.69206
0.69325
0.69443
0.69562
0.6968
0.69799
0.69917
0.70035
0.70154
0.70272
0.7039
0.70508
0.70626
0.70743
0.70861
0.70979
0.71096
0.71213
0.71331
0.71448
0.71565
0.71682
0.71799
0.71916
0.72033
0.72149
0.72266
0.72382
0.72499
0.72615
0.72731
0.72847
0.72963
0.73079
0.73194
0.7331
0.73426
0.73541
0.73656
0.73771
0.73886
0.74001
0.74116
0.74231
0.74345
0.7446
0.74574
0.74688
0.74802
0.74916
0.7503
0.75144
0.75257
0.75371
0.75484
0.75597
0.7571
0.75823
0.75936
0.76048
0.76161
0.76273
0.76385
0.76498
0.76609
0.76721
0.76833
0.76944
0.77056
0.77167
0.77278
0.77389
0.775
0.7761
0.77721
0.77831
0.77941
0.78051
0.78161
0.7827
0.7838
0.78489
0.78598
0.78707
0.78816
0.78925
0.79034
0.79142
0.7925
0.79358
0.79466
0.79574
0.79681
0.79788
0.79896
0.80003
0.80109
0.80216
0.80322
0.80429
0.80535
0.80641
0.80746
0.80852
0.80957
0.81062
0.81167
0.81272
0.81377
0.81481
0.81585
0.81689
0.81793
0.81897
0.82
0.82103
0.82206
0.82309
0.82412
0.82514
0.82616
0.82718
0.8282
0.82922
0.83023
0.83124
0.83225
0.83326
0.83427
0.83527
0.83627
0.83727
0.83827
0.83926
0.84025
0.84125
0.84223
0.84322
0.8442
0.84518
0.84616
0.84714
0.84812
0.84909
0.85006
0.85103
0.85199
0.85296
0.85392
0.85488
0.85583
0.85679
0.85774
0.85869
0.85963
0.86058
0.86152
0.86246
0.8634
0.86433
0.86526
0.86619
0.86712
0.86804
0.86897
0.86989
0.8708
0.87172
0.87263
0.87354
0.87445
0.87535
0.87626
0.87715
0.87805
0.87895
0.87984
0.88073
0.88161
0.8825
0.88338
0.88426
0.88513
0.88601
0.88688
0.88774
0.88861
0.88947
0.89033
0.89119
0.89204
0.89289
0.89374
0.89459
0.89543
0.89627
0.89711
0.89794
0.89878
0.8996
0.90043
0.90125
0.90207
0.90289
0.90371
0.90452
0.90533
0.90613
0.90694
0.90774
0.90853
0.90933
0.91012
0.91091
0.91169
0.91248
0.91326
0.91403
0.91481
0.91558
0.91635
0.91711
0.91787
0.91863
0.91939
0.92014
0.92089
0.92163
0.92238
0.92312
0.92385
0.92459
0.92532
0.92605
0.92677
0.92749
0.92821
0.92892
0.92964
0.93034
0.93105
0.93175
0.93245
0.93315
0.93384
0.93453
0.93522
0.9359
0.93658
0.93725
0.93793
0.9386
0.93926
0.93993
0.94059
0.94124
0.9419
0.94255
0.9432
0.94384
0.94448
0.94512
0.94575
0.94638
0.94701
0.94763
0.94825
0.94887
0.94948
0.95009
0.95069
0.9513
0.9519
0.95249
0.95309
0.95368
0.95426
0.95484
0.95542
0.956
0.95657
0.95714
0.9577
0.95826
0.95882
0.95938
0.95993
0.96047
0.96102
0.96156
0.9621
0.96263
0.96316
0.96368
0.96421
0.96473
0.96524
0.96575
0.96626
0.96676
0.96727
0.96776
0.96826
0.96875
0.96923
0.96972
0.9702
0.97067
0.97114
0.97161
0.97208
0.97254
0.97299
0.97345
0.9739
0.97434
0.97479
0.97522
0.97566
0.97609
0.97652
0.97694
0.97736
0.97778
0.97819
0.9786
0.97901
0.97941
0.9798
0.9802
0.98059
0.98098
0.98136
0.98174
0.98211
0.98248
0.98285
0.98321
0.98357
0.98393
0.98428
0.98463
0.98498
0.98532
0.98565
0.98599
0.98632
0.98664
0.98696
0.98728
0.9876
0.98791
0.98821
0.98851
0.98881
0.98911
0.9894
0.98969
0.98997
0.99025
0.99052
0.99079
0.99106
0.99133
0.99159
0.99184
0.99209
0.99234
0.99259
0.99283
0.99306
0.99329
0.99352
0.99375
0.99397
0.99418
0.9944
0.99461
0.99481
0.99501
0.99521
0.9954
0.99559
0.99578
0.99596
0.99614
0.99631
0.99648
0.99664
0.99681
0.99696
0.99712
0.99727
0.99741
0.99755
0.99769
0.99782
0.99795
0.99808
0.9982
0.99832
0.99843
0.99854
0.99865
0.99875
0.99885
0.99894
0.99903
0.99912
0.9992
0.99928
0.99935
0.99942
0.99949
0.99955
0.99961
0.99966
0.99971
0.99976
0.9998
0.99984
0.99987
0.9999
0.99993
0.99995
0.99997
0.99998
0.99999
[truncated: 2,002 more rows]

## Sheet: s3b
Time (s)	Current (nA)
0	95.6235
0.002	95.6235
0.004	95.6235
0.006	95.6235
0.008	95.6235
0.01	95.6235
0.012	95.6235
0.014	95.6235
0.016	95.6235
0.018	95.6235
0.02	95.6235
0.022	95.6235
0.024	95.6235
0.026	95.6235
0.028	95.6235
0.03	95.6235
0.032	95.6235
0.034	95.6235
0.036	95.6235
0.038	95.6235
0.04	95.6235
0.042	95.6235
0.044	95.6235
0.046	95.6235
0.048	95.6235
0.05	95.6235
0.052	95.6235
0.054	95.6235
0.056	95.6235
0.058	95.6235
0.06	95.6235
0.062	95.6235
0.064	95.6235
0.066	95.6235
0.068	95.6235
0.07	95.6235
0.072	95.6235
0.074	95.6235
0.076	95.6235
0.078	95.6235
0.08	95.6235
0.082	95.6235
0.084	95.6235
0.086	95.6235
0.088	95.6235
0.09	95.6235
0.092	95.6235
0.094	95.6235
0.096	95.6235
0.098	95.6235
0.1	95.6235
0.102	95.6235
0.104	95.6235
0.106	95.6235
0.108	95.6235
0.11	95.6235
0.112	95.6235
0.114	95.6235
0.116	95.6235
0.118	95.6235
0.12	95.6235
0.122	95.6235
0.124	95.6235
0.126	95.6235
0.128	95.6235
0.13	95.6235
0.132	95.6235
0.134	95.6235
0.136	95.6235
0.138	95.6235
0.14	95.6235
0.142	95.6235
0.144	95.6235
0.146	95.6235
0.148	95.6235
0.15	95.6235
0.152	95.6235
0.154	95.6235
0.156	95.6235
0.158	95.6235
0.16	95.6235
0.162	95.6235
0.164	95.6235
0.166	95.6235
0.168	95.6235
0.17	95.6235
0.172	95.6235
0.174	95.6235
0.176	95.6235
0.178	95.6235
0.18	95.6235
0.182	95.6235
0.184	95.6235
0.186	95.6235
0.188	95.6235
0.19	95.6235
0.192	95.6235
0.194	95.6235
0.196	95.6235
0.198	95.6235
0.2	95.6235

## Sheet: s3c
Time (s)	Current (nA)
0	90.4766
0.002	103.916
0.004	104.956
0.006	98.8497
0.008	86.0985
0.01	90.6203
0.012	83.2168
0.014	104.396
0.016	97.3122
0.018	102.845
0.02	89.9674
0.022	113.26
0.024	112.998
0.026	94.4394
0.028	85.0035
0.03	89.1124
0.032	95.759
0.034	95.0541
0.036	89.3027
0.038	98.5491
0.04	91.712
0.042	83.366
0.044	92.8992
0.046	95.004
0.048	105.19
0.05	87.9609
0.052	96.5013
0.054	98.2417
0.056	75.2225
0.058	99.4865
0.06	86.458
0.062	92.5031
0.064	119.326
0.066	110.341
0.068	103.532
0.07	94.0975
0.072	87.4217
0.074	99.4327
0.076	93.4738
0.078	83.0522
0.08	95.4151
0.082	87.2081
0.084	106.225
0.086	91.1852
0.088	101.978
0.09	90.5541
0.092	96.0147
0.094	97.1062
0.096	92.5532
0.098	116.143
0.1	103.277
0.102	107.063
0.104	115.681
0.106	99.331
0.108	105.619
0.11	82.5056
0.112	86.4589
0.114	70.1022
0.116	87.9479
0.118	91.3107
0.12	88.58
0.122	106.283
0.124	87.4635
0.126	88.368
0.128	96.5604
0.13	87.4991
0.132	100.985
0.134	92.3006
0.136	108.732
0.138	102.709
0.14	88.8067
0.142	103.319
0.144	104.972
0.146	104.608
0.148	73.9847
0.15	90.7115
0.152	76.5995
0.154	111.671
0.156	99.0535
0.158	93.201
0.16	84.6568
0.162	88.9214
0.164	89.4515
0.166	103.1
0.168	98.642
0.17	107.81
0.172	94.911
0.174	73.5955
0.176	105.048
0.178	105.411
0.18	96.8816
0.182	101.381
0.184	95.5583
0.186	96.4654
0.188	94.5241
0.19	82.6035
0.192	88.1001
0.194	73.2778
0.196	99.5232
0.198	89.7559
0.2	95.9368
