# Supplementary material for: Discharge domains regulation and dynamic processes of direct-current triboelectric nanogenerator
Source: Nat Commun. 2023 Jun 3;14:3218. doi: 10.1038/s41467-023-38815-9 (PMC10239477; doi:10.1038/s41467-023-38815-9)
Supplement: Supplementary file 3 — Source Data [file 41467_2023_38815_MOESM3_ESM.zip › Source Data/Source Data Fig. S5.xlsx]

## Sheet: s5a
Time (s)	Current (nA)
0	0
0.002	16.0073
0.004	12.6797
0.006	0
0.008	16.0073
0.01	12.6797
0.012	0
0.014	16.0073
0.016	12.6797
0.018	0
0.02	16.0073
0.022	12.6797
0.024	0
0.026	16.0073
0.028	12.6797
0.03	0
0.032	16.0073
0.034	12.6797
0.036	0
0.038	16.0073
0.04	12.6797
0.042	0
0.044	16.0073
0.046	12.6797
0.048	0
0.05	16.0073
0.052	12.6797
0.054	0
0.056	16.0073
0.058	12.6797
0.06	0
0.062	16.0073
0.064	12.6797
0.066	0
0.068	16.0073
0.07	12.6797
0.072	0
0.074	16.0073
0.076	12.6797
0.078	0
0.08	16.0073
0.082	12.6797
0.084	0
0.086	16.0073
0.088	12.6797
0.09	0
0.092	16.0073
0.094	12.6797
0.096	0
0.098	16.0073
0.1	12.6797
0.102	0
0.104	16.0073
0.106	12.6797
0.108	0
0.11	16.0073
0.112	12.6797
0.114	0
0.116	16.0073
0.118	12.6797
0.12	0
0.122	16.0073
0.124	12.6797
0.126	0
0.128	16.0073
0.13	12.6797
0.132	0
0.134	16.0073
0.136	12.6797
0.138	0
0.14	16.0073
0.142	12.6797
0.144	0
0.146	16.0073
0.148	12.6797
0.15	0
0.152	16.0073
0.154	12.6797
0.156	0
0.158	16.0073
0.16	12.6797
0.162	0
0.164	16.0073
0.166	12.6797
0.168	0
0.17	16.0073
0.172	12.6797
0.174	0
0.176	16.0073
0.178	12.6797
0.18	0
0.182	16.0073
0.184	12.6797
0.186	0
0.188	16.0073
0.19	12.6797
0.192	0
0.194	16.0073
0.196	12.6797
0.198	0
0.2	16.0073

## Sheet: s5b
Time (s)	Current (nA)
0	95.6235
0.002	95.6235
0.004	95.6235
0.006	95.6235
0.008	95.6235
0.01	95.6235
0.012	95.6235
0.014	95.6235
0.016	95.6235
0.018	95.6235
0.02	95.6235
0.022	95.6235
0.024	95.6235
0.026	95.6235
0.028	95.6235
0.03	95.6235
0.032	95.6235
0.034	95.6235
0.036	95.6235
0.038	95.6235
0.04	95.6235
0.042	95.6235
0.044	95.6235
0.046	95.6235
0.048	95.6235
0.05	95.6235
0.052	95.6235
0.054	95.6235
0.056	95.6235
0.058	95.6235
0.06	95.6235
0.062	95.6235
0.064	95.6235
0.066	95.6235
0.068	95.6235
0.07	95.6235
0.072	95.6235
0.074	95.6235
0.076	95.6235
0.078	95.6235
0.08	95.6235
0.082	95.6235
0.084	95.6235
0.086	95.6235
0.088	95.6235
0.09	95.6235
0.092	95.6235
0.094	95.6235
0.096	95.6235
0.098	95.6235
0.1	95.6235
0.102	95.6235
0.104	95.6235
0.106	95.6235
0.108	95.6235
0.11	95.6235
0.112	95.6235
0.114	95.6235
0.116	95.6235
0.118	95.6235
0.12	95.6235
0.122	95.6235
0.124	95.6235
0.126	95.6235
0.128	95.6235
0.13	95.6235
0.132	95.6235
0.134	95.6235
0.136	95.6235
0.138	95.6235
0.14	95.6235
0.142	95.6235
0.144	95.6235
0.146	95.6235
0.148	95.6235
0.15	95.6235
0.152	95.6235
0.154	95.6235
0.156	95.6235
0.158	95.6235
0.16	95.6235
0.162	95.6235
0.164	95.6235
0.166	95.6235
0.168	95.6235
0.17	95.6235
0.172	95.6235
0.174	95.6235
0.176	95.6235
0.178	95.6235
0.18	95.6235
0.182	95.6235
0.184	95.6235
0.186	95.6235
0.188	95.6235
0.19	95.6235
0.192	95.6235
0.194	95.6235
0.196	95.6235
0.198	95.6235
0.2	95.6235

## Sheet: s5c
Time (s)	Current (nA)
0	95.6235
0.002	111.631
0.004	108.303
0.006	95.6235
0.008	111.631
0.01	108.303
0.012	95.6235
0.014	111.631
0.016	108.303
0.018	95.6235
0.02	111.631
0.022	108.303
0.024	95.6235
0.026	111.631
0.028	108.303
0.03	95.6235
0.032	111.631
0.034	108.303
0.036	95.6235
0.038	111.631
0.04	108.303
0.042	95.6235
0.044	111.631
0.046	108.303
0.048	95.6235
0.05	111.631
0.052	108.303
0.054	95.6235
0.056	111.631
0.058	108.303
0.06	95.6235
0.062	111.631
0.064	108.303
0.066	95.6235
0.068	111.631
0.07	108.303
0.072	95.6235
0.074	111.631
0.076	108.303
0.078	95.6235
0.08	111.631
0.082	108.303
0.084	95.6235
0.086	111.631
0.088	108.303
0.09	95.6235
0.092	111.631
0.094	108.303
0.096	95.6235
0.098	111.631
0.1	108.303
0.102	95.6235
0.104	111.631
0.106	108.303
0.108	95.6235
0.11	111.631
0.112	108.303
0.114	95.6235
0.116	111.631
0.118	108.303
0.12	95.6235
0.122	111.631
0.124	108.303
0.126	95.6235
0.128	111.631
0.13	108.303
0.132	95.6235
0.134	111.631
0.136	108.303
0.138	95.6235
0.14	111.631
0.142	108.303
0.144	95.6235
0.146	111.631
0.148	108.303
0.15	95.6235
0.152	111.631
0.154	108.303
0.156	95.6235
0.158	111.631
0.16	108.303
0.162	95.6235
0.164	111.631
0.166	108.303
0.168	95.6235
0.17	111.631
0.172	108.303
0.174	95.6235
0.176	111.631
0.178	108.303
0.18	95.6235
0.182	111.631
0.184	108.303
0.186	95.6235
0.188	111.631
0.19	108.303
0.192	95.6235
0.194	111.631
0.196	108.303
0.198	95.6235
0.2	111.631
