# Supplementary material for: Discharge domains regulation and dynamic processes of direct-current triboelectric nanogenerator
Source: Nat Commun. 2023 Jun 3;14:3218. doi: 10.1038/s41467-023-38815-9 (PMC10239477; doi:10.1038/s41467-023-38815-9)
Supplement: Supplementary file 3 — Source Data [file 41467_2023_38815_MOESM3_ESM.zip › Source Data/Source Data Fig. S6.xlsx]

## Sheet: Sheet1
Transferred charge density (μC m^(-2))
1st trial	2nd trial	3rd trial	4th trial	5th trial	6th trial	Mean	Standard
62.6014	65.1048	52.585	44.6258	48.7401	49.8122	53.9116	8.1527
