# Supplementary material for: Discharge domains regulation and dynamic processes of direct-current triboelectric nanogenerator
Source: Nat Commun. 2023 Jun 3;14:3218. doi: 10.1038/s41467-023-38815-9 (PMC10239477; doi:10.1038/s41467-023-38815-9)
Supplement: Supplementary file 3 — Source Data [file 41467_2023_38815_MOESM3_ESM.zip › Source Data/Source Data Fig. S7.xlsx]

## Sheet: s7b
	RMS current difference between the experimental and calculated results (%)
	n = 2	n = 3	n = 4	n = 5	n = 6	n = 7	n = 8	n = 9	n = 10	n = 11	n = 12	n = 13	n = 14	n = 15	n = 16	n = 17	n = 18	n = 19	n = 20	n = 21	n = 22	n = 23	n = 24	n = 25	n = 26	n = 27	n = 28	n = 29	n = 30	n = 31	n = 32	n = 33	n = 34	n = 35	n = 36	n = 37	n = 38	n = 39	n = 40	n = 41	n = 42	n = 43	n = 44	n = 45	n = 46	n = 47	n = 48	n = 49	n = 50
v = 1 mm s^(-1)	47.2947	22.9549	16.4055	580.729	39.3481	31.7334	37.7531	100	17.2712	28.1596	21.7938	0.23592	30.3088	148.893	41.2187	11.2598	8.16594	34.3886	88.1565	14.2463	17.6941	42.5744	3.13861	26.1572	7.31819	12.6579	14.8852	33.5039	1.46916	27.7005	27.0644	28.9666	17.8967	39.424	14.8828	32.5407	8.34589	46.3594	7.74589	42.5624	11.4507	11.285	4.87225	2.34397	29.6643	5.61276	3.77724	14.6733	7.63474
v = 75 mm s^(-2)	7.08882	7.09028	7.03654	6.94754	6.53692	6.28877	6.01469	5.86012	6.09263	5.84986	6.03544	6.25466	6.16812	6.19824	6.40395	5.84441	6.29568	5.71029	6.05757	6.02005	5.83903	5.84751	6.1173	5.52875	5.58296	5.91273	5.42043	5.71134	5.98001	5.40161	5.99397	5.4479	5.19005	5.85742	5.91945	5.80846	5.51641	4.96061	5.49519	5.29707	5.64383	5.54998	5.25577	4.74607	5.15143	5.51265	4.5091	5.12677	4.96578
[truncated: 50 more columns]

## Sheet: s7d
	CF difference between the experimental and calculated results (%)
	n = 2	n = 3	n = 4	n = 5	n = 6	n = 7	n = 8	n = 9	n = 10	n = 11	n = 12	n = 13	n = 14	n = 15	n = 16	n = 17	n = 18	n = 19	n = 20	n = 21	n = 22	n = 23	n = 24	n = 25	n = 26	n = 27	n = 28	n = 29	n = 30	n = 31	n = 32	n = 33	n = 34	n = 35	n = 36	n = 37	n = 38	n = 39	n = 40	n = 41	n = 42	n = 43	n = 44	n = 45	n = 46	n = 47	n = 48	n = 49	n = 50
v = 1 mm s^(-1)	45.7238	28.4842	3.64551	17.3857	21.6402	21.3498	24.6795	0	10.252	0.56695	38.3139	24.1149	14.5374	7.40654	13.996	24.8859	17.8504	15.3124	11.0368	22.582	25.1843	2.10461	16.1706	25.6071	20.8557	10.9171	12.7354	2.57386	28.4858	9.15897	3.77416	15.2465	1.1733	2.42189	8.28598	19.0327	3.95365	1.18987	8.68484	16.1556	11.7026	1.49035	7.08367	11.329	32.4652	10.8246	13.8464	1.29164	14.9001
v = 75 mm s^(-2)	22.5129	21.9457	20.5361	17.9091	4.66641	7.36196	4.31585	5.42995	5.40623	1.63269	0.49716	1.04832	1.80507	1.23519	6.08201	5.96161	5.4669	4.05528	3.65907	4.30318	2.99802	2.26343	6.85433	6.39944	13.304	10.2878	25.8456	15.1967	1.0109	9.01426	5.7547	7.87279	15.5566	3.94958	0.51227	3.13257	7.10066	27.6827	7.09312	3.20347	3.0488	1.90123	1.71389	16.2175	11.7883	2.64984	39.0531	3.34469	5.81907
[truncated: 50 more columns]
