# Supplementary material for: Discharge domains regulation and dynamic processes of direct-current triboelectric nanogenerator
Source: Nat Commun. 2023 Jun 3;14:3218. doi: 10.1038/s41467-023-38815-9 (PMC10239477; doi:10.1038/s41467-023-38815-9)
Supplement: Supplementary file 3 — Source Data [file 41467_2023_38815_MOESM3_ESM.zip › Source Data/Source Data Fig. S8.xlsx]

## Sheet: Sheet1
n	Consuming time (s)
2	0.52534
3	0.07411
4	0.1633
5	0.19179
6	0.15442
7	0.17545
8	0.20465
9	0.2332
10	0.37266
11	0.33075
12	0.38182
13	0.37783
14	0.44461
15	0.46991
16	0.50264
17	0.49885
18	0.49995
19	0.52634
20	0.55306
21	0.58063
22	0.61336
23	0.64091
24	0.67686
25	0.70712
26	0.74103
27	0.76237
28	0.79317
29	0.80402
30	0.83925
31	0.85504
32	0.88306
33	0.92234
34	0.9489
35	1.08465
36	1.00892
37	1.03968
38	1.05801
39	1.08751
40	1.12701
41	1.31521
42	1.27366
43	1.25815
44	1.30708
45	1.34007
46	1.31366
47	1.35635
48	1.38
49	1.43382
50	1.46039
51	1.46037
52	1.45403
53	1.48383
54	1.55202
55	1.5561
56	1.57772
57	1.61033
58	1.6277
59	1.6786
60	1.70262
61	1.72745
62	1.75161
63	1.79551
64	1.81421
65	1.84169
66	1.87954
67	1.92197
68	1.95584
69	1.97498
70	2.00686
71	2.02973
72	2.0595
73	2.09831
74	2.13492
75	2.16719
76	2.21483
77	2.33693
78	2.26408
79	2.47328
80	2.3142
81	2.42976
82	2.45617
83	2.83143
84	2.56322
85	2.54018
86	2.55645
87	2.64953
88	2.67436
89	2.70668
90	2.67081
91	2.76499
92	2.75387
93	2.97372
94	2.99282
95	2.82604
96	2.78824
97	2.93976
98	3.18544
99	3.0812
100	3.14386
